# Supplementary material for: Multi-omics approaches define novel aphid effector candidates associated with virulence and avirulence phenotypes
Source: BMC Genomics. 2024 Nov 11;25:1065. doi: 10.1186/s12864-024-10984-x (PMC11552303; doi:10.1186/s12864-024-10984-x)
Supplement: Supplementary file 1 — Supplementary Material 1. [file 12864_2024_10984_MOESM1_ESM.xlsx]

## Sheet: Info
Supplementary Material 1: Genotyping of Parental and F1 pea aphid clones used for RNA-Seq
Seven microsatellite loci were analysed, using method of Peccoud et al. (2009) A continuum of genetic divergence from sympatric host races to species in the pea aphid complex. Proc Natl Acad Sci. 106:7495–500
35 out of total 44 F1 clones (80%) are reported. All markers indicated that the F1 clones are true hybrids derived from crosses of parents PS01 and N116
NP clones are N116 female x PS01 male; PN clones are PS01 female x N116 male
code "999" indicates failed marker. In these samples the other markers gave confident genotype assignments

## Sheet: Aphid Genotyping Parents & F1 
Category	Clone code	Phenotype	Microsatellite loci
			Ap1	x	Ap13	x	Ap17	x	Ap18	x	Ap4	x	Ap5	x	Ap6	x
Parent	N116	VIR	302	308	163	165	276	276	196	200	125	147	264	272	308	310
Parent	PS01	AVR	310	316	163	163	246	250	194	194	129	153	264	284	298	null
F1	NP7	AVR	308	310	163	165	250	276	194	200	123	153	264	284	null	310
F1	NP9	VIR	302	310	163	163	246	276	194	196	129	145	264	272	null	310
F1	NP10	VIR	302	310	163	163	246	276	194	196	129	145	264	264	null	308
F1	NP11	AVR	302	316	163	165	250	276	194	200	123	153	272	284	298	310
F1	NP12	VIR	302	310	163	163	246	276	194	196	129	145	264	272	null	310
F1	NP14	VIR	302	310	163	163	246	276	194	196	145	153	272	284	null	308
F1	NP16	VIR	302	310	163	165	246	276	194	200	123	153	264	284	null	310
F1	NP17	AVR	308	316	163	163	250	276	194	196	145	153	264	284	298	310
F1	NP18	AVR	302	310	163	163	250	276	194	196	129	145	264	264	298	310
F1	NP22	AVR	308	310	163	165	250	276	194	200	123	153	272	284	298	308
F1	NP23	VIR	308	310	163	165	246	276	194	200	123	153	272	284	null	310
F1	NP24	AVR	308	310	163	165	250	276	194	200	123	153	272	284	298	310
F1	NP26	VIR	302	310	163	163	246	276	194	196	145	153	272	284	null	308
F1	NP40	VIR	302	310	999	999	999	999	999	999	123	129	999	999	null	310
F1	NP42	AVR	308	316	163	163	250	276	194	196	145	153	272	284	298	310
F1	PN1	AVR	302	310	163	165	250	276	194	200	123	129	264	272	298	310
F1	PN4	AVR	302	316	163	163	250	276	194	196	129	145	264	264	298	310
F1	PN9	VIR	302	316	163	165	246	276	194	200	123	129	264	272	298	310
F1	PN10	VIR	999	999	163	165	999	999	194	194	129	129	272	284	null	308
F1	PN15	VIR	302	310	163	163	246	276	194	196	145	153	264	284	null	310
F1	PN16	VIR	302	310	163	163	246	276	194	196	145	153	264	284	null	308
F1	PN18	AVR	302	310	163	163	999	999	194	196	129	145	264	264	null	310
F1	PN19	VIR	302	310	163	163	246	276	194	196	129	145	264	284	null	308
F1	PN20	AVR	999	999	163	165	250	276	194	200	123	129	272	284	null	310
F1	PN22	VIR	308	316	163	165	246	276	194	200	123	153	272	284	null	308
F1	PN26	VIR	302	310	163	163	246	276	194	196	145	153	264	284	298	310
F1	PN28	AVR	302	310	163	163	250	276	194	196	129	145	264	264	null	310
F1	PN29	AVR	302	310	163	163	250	276	194	196	145	153	264	284	null	308
F1	PN30	AVR	302	310	163	165	250	276	194	200	123	129	272	284	null	310
F1	PN34	VIR	302	310	163	163	246	276	194	196	129	145	264	264	null	310
F1	PN35	VIR	302	316	163	165	246	276	194	200	123	153	272	284	298	310
F1	PN36	AVR	308	316	163	165	250	276	194	200	123	153	272	284	null	310
F1	PN38	VIR	302	310	163	163	246	276	194	196	145	153	264	284	null	310
F1	PN39	VIR	999	999	163	165	999	999	194	200	123	153	999	999	298	310
F1	PN42	VIR	302	310	163	163	246	276	194	196	129	145	264	264	null	310
