# Supplementary material for: Multi-omics approaches define novel aphid effector candidates associated with virulence and avirulence phenotypes
Source: BMC Genomics. 2024 Nov 11;25:1065. doi: 10.1186/s12864-024-10984-x (PMC11552303; doi:10.1186/s12864-024-10984-x)
Supplement: Supplementary file 6 — Supplementary Material 6. [file 12864_2024_10984_MOESM6_ESM.xlsx]

## Sheet: Index
Supplementary Material 6. Gene Ontology (GO) enriched terms from RNA-Seq and salivary gland proteomics. Overrepresented terms are shown with P<0.05 and FDR P<0.05 cutoffs. Term lists were filtered to remove those with single genes found and where descriptor is "NA"
Worksheet Information S1: Enriched GO terms for upregulated genes in heads of N116 aphids on A17 host. Comparison of N116 and PS01
Worksheet Information S2: Enriched GO terms for upregulated genes in heads of PS01 aphids on A17 host. Comparison of N116 and PS01
Worksheet Information S3: Enriched GO terms for upregulated genes in heads of N116 aphids on DZA host. Comparison of N116 and PS01
Worksheet Information S4: Enriched GO terms for upregulated genes in heads of PS01 aphids on DZA host. Comparison of N116 and PS01
Worksheet Information S5: Enriched GO terms for upregulated genes in whole bodies of N116 aphids on A17 host. Comparison of N116 and PS01
Worksheet Information S6: Enriched GO terms for upregulated genes in whole bodies of PS01 aphids on A17 host. Comparison of N116 and PS01
Worksheet Information S7: Enriched GO terms for upregulated genes in whole bodies of F1 AVR aphids on A17 host. Comparison of AVR F1 pool and VIR F1 pool. NB: there were no enriched terms in the gene set upregulated in the VIR F1 pool.
Worksheet Information S8: Enriched GO terms for upregulated proteins in salivary glands of N116 aphids on V. faba host. Comparison of N116 and PS01
Worksheet Information S8: Enriched GO terms for upregulated proteins in salivary glands of PS01 aphids on V. faba host. Comparison of N116 and PS01

## Sheet: S1. Heads N116up on A17
category	over_represented_pvalue	under_represented_pvalue	numDEInCat	numInCat	term	ontology	over_represented_FDR	go_term	gene_ids
GO:0006091	4.41608e-15	1	28	108	generation of precursor metabolites and energy	BP	4.38296e-11	BP generation of precursor metabolites and energy	ACPISUM_002359-T1, ACPISUM_002506-T1, ACPISUM_003067-T1, ACPISUM_004525-T1, ACPISUM_006282-T1, ACPISUM_006568-T1, ACPISUM_007061-T1, ACPISUM_007294-T1, ACPISUM_010501-T1, ACPISUM_012263-T1, ACPISUM_013954-T1, ACPISUM_014801-T1, ACPISUM_015458-T1, ACPISUM_016195-T1, ACPISUM_017653-T1, ACPISUM_017685-T1, ACPISUM_017698-T1, ACPISUM_017739-T1, ACPISUM_019615-T1, ACPISUM_020155-T1, ACPISUM_020417-T1, …
GO:0045333	4.01642e-14	1	23	71	cellular respiration	BP	1.99315e-10	BP cellular respiration	ACPISUM_002359-T1, ACPISUM_002506-T1, ACPISUM_003067-T1, ACPISUM_004525-T1, ACPISUM_006282-T1, ACPISUM_006568-T1, ACPISUM_012263-T1, ACPISUM_013954-T1, ACPISUM_014801-T1, ACPISUM_015458-T1, ACPISUM_016195-T1, ACPISUM_017653-T1, ACPISUM_017685-T1, ACPISUM_017698-T1, ACPISUM_017739-T1, ACPISUM_019615-T1, ACPISUM_020155-T1, ACPISUM_020417-T1, ACPISUM_020938-T1, ACPISUM_021298-T1, ACPISUM_021538-T1, …
GO:0015980	1.09384e-13	1	24	87	energy derivation by oxidation of organic compounds	BP	3.6188e-10	BP energy derivation by oxidation of organic compounds	ACPISUM_002359-T1, ACPISUM_002506-T1, ACPISUM_003067-T1, ACPISUM_004525-T1, ACPISUM_006282-T1, ACPISUM_006568-T1, ACPISUM_012263-T1, ACPISUM_013954-T1, ACPISUM_014801-T1, ACPISUM_015458-T1, ACPISUM_016195-T1, ACPISUM_017653-T1, ACPISUM_017685-T1, ACPISUM_017698-T1, ACPISUM_017739-T1, ACPISUM_019615-T1, ACPISUM_020155-T1, ACPISUM_020417-T1, ACPISUM_020938-T1, ACPISUM_021298-T1, ACPISUM_021538-T1, …
GO:0006119	1.15159e-10	1	17	49	oxidative phosphorylation	BP	2.85739e-07	BP oxidative phosphorylation	ACPISUM_003067-T1, ACPISUM_004525-T1, ACPISUM_006282-T1, ACPISUM_006568-T1, ACPISUM_007061-T1, ACPISUM_007294-T1, ACPISUM_010501-T1, ACPISUM_012263-T1, ACPISUM_015458-T1, ACPISUM_017653-T1, ACPISUM_017698-T1, ACPISUM_017739-T1, ACPISUM_020155-T1, ACPISUM_020417-T1, ACPISUM_020938-T1, ACPISUM_020982-T1, ACPISUM_021538-T1
GO:0005739	2.50502e-10	1	50	456	mitochondrion	CC	4.97247e-07	CC mitochondrion	ACPISUM_000368-T1, ACPISUM_000818-T1, ACPISUM_002359-T1, ACPISUM_002506-T1, ACPISUM_003067-T1, ACPISUM_004525-T1, ACPISUM_004563-T1, ACPISUM_005769-T1, ACPISUM_006282-T1, ACPISUM_006568-T1, ACPISUM_007061-T1, ACPISUM_007191-T1, ACPISUM_007294-T1, ACPISUM_008024-T1, ACPISUM_008058-T1, ACPISUM_010501-T1, ACPISUM_011574-T1, ACPISUM_012263-T1, ACPISUM_013954-T1, ACPISUM_014801-T1, ACPISUM_015431-T1, …
GO:0005746	1.53334e-09	1	16	49	mitochondrial respiratory chain	CC	2.17406e-06	CC mitochondrial respiratory chain	ACPISUM_003067-T1, ACPISUM_004525-T1, ACPISUM_006282-T1, ACPISUM_006568-T1, ACPISUM_011574-T1, ACPISUM_012263-T1, ACPISUM_013954-T1, ACPISUM_014801-T1, ACPISUM_015458-T1, ACPISUM_017653-T1, ACPISUM_017698-T1, ACPISUM_017739-T1, ACPISUM_020155-T1, ACPISUM_020417-T1, ACPISUM_020938-T1, ACPISUM_021538-T1
GO:0070469	1.53334e-09	1	16	49	respiratory chain	CC	2.17406e-06	CC respiratory chain	ACPISUM_003067-T1, ACPISUM_004525-T1, ACPISUM_006282-T1, ACPISUM_006568-T1, ACPISUM_011574-T1, ACPISUM_012263-T1, ACPISUM_013954-T1, ACPISUM_014801-T1, ACPISUM_015458-T1, ACPISUM_017653-T1, ACPISUM_017698-T1, ACPISUM_017739-T1, ACPISUM_020155-T1, ACPISUM_020417-T1, ACPISUM_020938-T1, ACPISUM_021538-T1
GO:0055114	2.1455e-09	1	40	363	oxidation-reduction process	BP	2.66176e-06	BP oxidation-reduction process	ACPISUM_000818-T1, ACPISUM_002359-T1, ACPISUM_002506-T1, ACPISUM_003067-T1, ACPISUM_004497-T1, ACPISUM_004525-T1, ACPISUM_005769-T1, ACPISUM_006282-T1, ACPISUM_006458-T1, ACPISUM_006568-T1, ACPISUM_007061-T1, ACPISUM_007067-T1, ACPISUM_008024-T1, ACPISUM_012263-T1, ACPISUM_013954-T1, ACPISUM_014780-T1, ACPISUM_014801-T1, ACPISUM_015458-T1, ACPISUM_016195-T1, ACPISUM_017653-T1, ACPISUM_017685-T1, …
GO:0044429	2.8584e-08	1	36	300	mitochondrial part	CC	2.85023e-05	CC mitochondrial part	ACPISUM_002359-T1, ACPISUM_003067-T1, ACPISUM_004525-T1, ACPISUM_006282-T1, ACPISUM_006568-T1, ACPISUM_007061-T1, ACPISUM_007191-T1, ACPISUM_007294-T1, ACPISUM_008024-T1, ACPISUM_008058-T1, ACPISUM_010501-T1, ACPISUM_011574-T1, ACPISUM_012263-T1, ACPISUM_013954-T1, ACPISUM_014801-T1, ACPISUM_015458-T1, ACPISUM_016195-T1, ACPISUM_017653-T1, ACPISUM_017698-T1, ACPISUM_017739-T1, ACPISUM_017853-T1, …
GO:0005811	2.87177e-08	1	26	199	lipid droplet	CC	2.85023e-05	CC lipid droplet	ACPISUM_000368-T1, ACPISUM_002359-T1, ACPISUM_004563-T1, ACPISUM_005769-T1, ACPISUM_007067-T1, ACPISUM_007294-T1, ACPISUM_008024-T1, ACPISUM_008685-T1, ACPISUM_010501-T1, ACPISUM_014780-T1, ACPISUM_015431-T1, ACPISUM_015458-T1, ACPISUM_016195-T1, ACPISUM_017685-T1, ACPISUM_017739-T1, ACPISUM_017853-T1, ACPISUM_018272-T1, ACPISUM_019053-T1, ACPISUM_019615-T1, ACPISUM_020417-T1, ACPISUM_020982-T1, …
GO:0044455	3.64816e-08	1	18	77	mitochondrial membrane part	CC	3.29164e-05	CC mitochondrial membrane part	ACPISUM_003067-T1, ACPISUM_004525-T1, ACPISUM_006282-T1, ACPISUM_006568-T1, ACPISUM_011574-T1, ACPISUM_012263-T1, ACPISUM_013954-T1, ACPISUM_014801-T1, ACPISUM_015458-T1, ACPISUM_017653-T1, ACPISUM_017698-T1, ACPISUM_017739-T1, ACPISUM_019053-T1, ACPISUM_020155-T1, ACPISUM_020417-T1, ACPISUM_020938-T1, ACPISUM_021538-T1, ACPISUM_022608-T1
GO:0009060	7.18966e-08	1	9	23	aerobic respiration	BP	5.48903e-05	BP aerobic respiration	ACPISUM_002359-T1, ACPISUM_002506-T1, ACPISUM_013954-T1, ACPISUM_016195-T1, ACPISUM_017685-T1, ACPISUM_019615-T1, ACPISUM_021298-T1, ACPISUM_024043-T1, ACPISUM_024482-T1
GO:0006099	7.18966e-08	1	9	23	tricarboxylic acid cycle	BP	5.48903e-05	BP tricarboxylic acid cycle	ACPISUM_002359-T1, ACPISUM_002506-T1, ACPISUM_013954-T1, ACPISUM_016195-T1, ACPISUM_017685-T1, ACPISUM_019615-T1, ACPISUM_021298-T1, ACPISUM_024043-T1, ACPISUM_024482-T1
GO:0005747	1.5519e-07	1	11	30	mitochondrial respiratory chain complex I	CC	9.62661e-05	CC mitochondrial respiratory chain complex I	ACPISUM_004525-T1, ACPISUM_006282-T1, ACPISUM_006568-T1, ACPISUM_011574-T1, ACPISUM_012263-T1, ACPISUM_014801-T1, ACPISUM_017653-T1, ACPISUM_017698-T1, ACPISUM_020155-T1, ACPISUM_020938-T1, ACPISUM_021538-T1
GO:0030964	1.5519e-07	1	11	30	NADH dehydrogenase complex	CC	9.62661e-05	CC NADH dehydrogenase complex	ACPISUM_004525-T1, ACPISUM_006282-T1, ACPISUM_006568-T1, ACPISUM_011574-T1, ACPISUM_012263-T1, ACPISUM_014801-T1, ACPISUM_017653-T1, ACPISUM_017698-T1, ACPISUM_020155-T1, ACPISUM_020938-T1, ACPISUM_021538-T1
GO:0045271	1.5519e-07	1	11	30	respiratory chain complex I	CC	9.62661e-05	CC respiratory chain complex I	ACPISUM_004525-T1, ACPISUM_006282-T1, ACPISUM_006568-T1, ACPISUM_011574-T1, ACPISUM_012263-T1, ACPISUM_014801-T1, ACPISUM_017653-T1, ACPISUM_017698-T1, ACPISUM_020155-T1, ACPISUM_020938-T1, ACPISUM_021538-T1
GO:0042773	1.9897e-07	1	13	44	ATP synthesis coupled electron transport	BP	0.000105234	BP ATP synthesis coupled electron transport	ACPISUM_003067-T1, ACPISUM_004525-T1, ACPISUM_006282-T1, ACPISUM_006568-T1, ACPISUM_012263-T1, ACPISUM_015458-T1, ACPISUM_017653-T1, ACPISUM_017698-T1, ACPISUM_017739-T1, ACPISUM_020155-T1, ACPISUM_020417-T1, ACPISUM_020938-T1, ACPISUM_021538-T1
GO:0042775	1.9897e-07	1	13	44	mitochondrial ATP synthesis coupled electron transport	BP	0.000105234	BP mitochondrial ATP synthesis coupled electron transport	ACPISUM_003067-T1, ACPISUM_004525-T1, ACPISUM_006282-T1, ACPISUM_006568-T1, ACPISUM_012263-T1, ACPISUM_015458-T1, ACPISUM_017653-T1, ACPISUM_017698-T1, ACPISUM_017739-T1, ACPISUM_020155-T1, ACPISUM_020417-T1, ACPISUM_020938-T1, ACPISUM_021538-T1
GO:0005743	2.01455e-07	1	22	135	mitochondrial inner membrane	CC	0.000105234	CC mitochondrial inner membrane	ACPISUM_003067-T1, ACPISUM_004525-T1, ACPISUM_006282-T1, ACPISUM_006568-T1, ACPISUM_007061-T1, ACPISUM_011574-T1, ACPISUM_012263-T1, ACPISUM_013954-T1, ACPISUM_014801-T1, ACPISUM_015458-T1, ACPISUM_017653-T1, ACPISUM_017698-T1, ACPISUM_017739-T1, ACPISUM_019053-T1, ACPISUM_020155-T1, ACPISUM_020417-T1, ACPISUM_020938-T1, ACPISUM_020982-T1, ACPISUM_021538-T1, ACPISUM_022608-T1, ACPISUM_024422-T1, …
GO:0003954	5.05722e-07	1	10	27	NADH dehydrogenase activity	MF	0.000250965	MF NADH dehydrogenase activity	ACPISUM_004525-T1, ACPISUM_006282-T1, ACPISUM_006568-T1, ACPISUM_012263-T1, ACPISUM_014801-T1, ACPISUM_017653-T1, ACPISUM_017698-T1, ACPISUM_020155-T1, ACPISUM_020938-T1, ACPISUM_021538-T1
GO:0019866	6.89118e-07	1	22	145	organelle inner membrane	CC	0.00032569	CC organelle inner membrane	ACPISUM_003067-T1, ACPISUM_004525-T1, ACPISUM_006282-T1, ACPISUM_006568-T1, ACPISUM_007061-T1, ACPISUM_011574-T1, ACPISUM_012263-T1, ACPISUM_013954-T1, ACPISUM_014801-T1, ACPISUM_015458-T1, ACPISUM_017653-T1, ACPISUM_017698-T1, ACPISUM_017739-T1, ACPISUM_019053-T1, ACPISUM_020155-T1, ACPISUM_020417-T1, ACPISUM_020938-T1, ACPISUM_020982-T1, ACPISUM_021538-T1, ACPISUM_022608-T1, ACPISUM_024422-T1, …
GO:0022904	1.20128e-06	1	13	52	respiratory electron transport chain	BP	0.00054194	BP respiratory electron transport chain	ACPISUM_003067-T1, ACPISUM_004525-T1, ACPISUM_006282-T1, ACPISUM_006568-T1, ACPISUM_012263-T1, ACPISUM_015458-T1, ACPISUM_017653-T1, ACPISUM_017698-T1, ACPISUM_017739-T1, ACPISUM_020155-T1, ACPISUM_020417-T1, ACPISUM_020938-T1, ACPISUM_021538-T1
GO:0022900	1.7156e-06	1	13	54	electron transport chain	BP	0.000740319	BP electron transport chain	ACPISUM_003067-T1, ACPISUM_004525-T1, ACPISUM_006282-T1, ACPISUM_006568-T1, ACPISUM_012263-T1, ACPISUM_015458-T1, ACPISUM_017653-T1, ACPISUM_017698-T1, ACPISUM_017739-T1, ACPISUM_020155-T1, ACPISUM_020417-T1, ACPISUM_020938-T1, ACPISUM_021538-T1
GO:0004177	2.12562e-06	1	10	47	aminopeptidase activity	MF	0.000879033	MF aminopeptidase activity	ACPISUM_005699-T1, ACPISUM_009127-T1, ACPISUM_009258-T1, ACPISUM_023278-T1, ACPISUM_024778-T1, ACPISUM_025015-T1, ACPISUM_025168-T1, ACPISUM_025240-T1, ACPISUM_026844-T1, ACPISUM_027916-T1
GO:0031966	2.96745e-06	0.999999	22	161	mitochondrial membrane	CC	0.0011681	CC mitochondrial membrane	ACPISUM_003067-T1, ACPISUM_004525-T1, ACPISUM_006282-T1, ACPISUM_006568-T1, ACPISUM_007061-T1, ACPISUM_011574-T1, ACPISUM_012263-T1, ACPISUM_013954-T1, ACPISUM_014801-T1, ACPISUM_015458-T1, ACPISUM_017653-T1, ACPISUM_017698-T1, ACPISUM_017739-T1, ACPISUM_019053-T1, ACPISUM_020155-T1, ACPISUM_020417-T1, ACPISUM_020938-T1, ACPISUM_020982-T1, ACPISUM_021538-T1, ACPISUM_022608-T1, ACPISUM_024422-T1, …
GO:0006120	3.06002e-06	1	9	25	mitochondrial electron transport, NADH to ubiquinone	BP	0.0011681	BP mitochondrial electron transport, NADH to ubiquinone	ACPISUM_004525-T1, ACPISUM_006282-T1, ACPISUM_006568-T1, ACPISUM_012263-T1, ACPISUM_017653-T1, ACPISUM_017698-T1, ACPISUM_020155-T1, ACPISUM_020938-T1, ACPISUM_021538-T1
GO:0016491	3.23759e-06	0.999999	31	316	oxidoreductase activity	MF	0.00119011	MF oxidoreductase activity	ACPISUM_000818-T1, ACPISUM_002506-T1, ACPISUM_003067-T1, ACPISUM_004497-T1, ACPISUM_004525-T1, ACPISUM_006282-T1, ACPISUM_006458-T1, ACPISUM_006568-T1, ACPISUM_007067-T1, ACPISUM_008024-T1, ACPISUM_012263-T1, ACPISUM_013954-T1, ACPISUM_014780-T1, ACPISUM_014801-T1, ACPISUM_017653-T1, ACPISUM_017698-T1, ACPISUM_017739-T1, ACPISUM_017853-T1, ACPISUM_018272-T1, ACPISUM_019615-T1, ACPISUM_019855-T1, …
GO:0005740	4.09056e-06	0.999999	23	178	mitochondrial envelope	CC	0.00144996	CC mitochondrial envelope	ACPISUM_003067-T1, ACPISUM_004525-T1, ACPISUM_006282-T1, ACPISUM_006568-T1, ACPISUM_007061-T1, ACPISUM_007191-T1, ACPISUM_011574-T1, ACPISUM_012263-T1, ACPISUM_013954-T1, ACPISUM_014801-T1, ACPISUM_015458-T1, ACPISUM_017653-T1, ACPISUM_017698-T1, ACPISUM_017739-T1, ACPISUM_019053-T1, ACPISUM_020155-T1, ACPISUM_020417-T1, ACPISUM_020938-T1, ACPISUM_020982-T1, ACPISUM_021538-T1, ACPISUM_022608-T1, …
GO:0006635	5.10024e-06	1	5	9	fatty acid beta-oxidation	BP	0.00174551	BP fatty acid beta-oxidation	ACPISUM_005769-T1, ACPISUM_008024-T1, ACPISUM_017853-T1, ACPISUM_018272-T1, ACPISUM_020982-T1
GO:0009062	9.61798e-06	1	5	10	fatty acid catabolic process	BP	0.00318195	BP fatty acid catabolic process	ACPISUM_005769-T1, ACPISUM_008024-T1, ACPISUM_017853-T1, ACPISUM_018272-T1, ACPISUM_020982-T1
GO:0016651	1.1936e-05	0.999998	10	40	oxidoreductase activity, acting on NAD(P)H	MF	0.00382145	MF oxidoreductase activity, acting on NAD(P)H	ACPISUM_004525-T1, ACPISUM_006282-T1, ACPISUM_006568-T1, ACPISUM_012263-T1, ACPISUM_014801-T1, ACPISUM_017653-T1, ACPISUM_017698-T1, ACPISUM_020155-T1, ACPISUM_020938-T1, ACPISUM_021538-T1
GO:0072329	1.68274e-05	0.999999	5	11	monocarboxylic acid catabolic process	BP	0.00518609	BP monocarboxylic acid catabolic process	ACPISUM_005769-T1, ACPISUM_008024-T1, ACPISUM_017853-T1, ACPISUM_018272-T1, ACPISUM_020982-T1
GO:0005875	1.72434e-05	0.999994	25	290	microtubule associated complex	CC	0.00518609	CC microtubule associated complex	ACPISUM_000368-T1, ACPISUM_002506-T1, ACPISUM_004563-T1, ACPISUM_005769-T1, ACPISUM_007067-T1, ACPISUM_007229-T1, ACPISUM_007231-T1, ACPISUM_008024-T1, ACPISUM_010501-T1, ACPISUM_014780-T1, ACPISUM_015431-T1, ACPISUM_016195-T1, ACPISUM_016656-T1, ACPISUM_016812-T1, ACPISUM_017853-T1, ACPISUM_018272-T1, ACPISUM_019615-T1, ACPISUM_020864-T1, ACPISUM_020982-T1, ACPISUM_021298-T1, ACPISUM_022203-T1, …
GO:0050136	2.30726e-05	0.999998	7	19	NADH dehydrogenase (quinone) activity	MF	0.00636098	MF NADH dehydrogenase (quinone) activity	ACPISUM_004525-T1, ACPISUM_006282-T1, ACPISUM_006568-T1, ACPISUM_012263-T1, ACPISUM_014801-T1, ACPISUM_017698-T1, ACPISUM_020938-T1
GO:0008137	2.30726e-05	0.999998	7	19	NADH dehydrogenase (ubiquinone) activity	MF	0.00636098	MF NADH dehydrogenase (ubiquinone) activity	ACPISUM_004525-T1, ACPISUM_006282-T1, ACPISUM_006568-T1, ACPISUM_012263-T1, ACPISUM_014801-T1, ACPISUM_017698-T1, ACPISUM_020938-T1
GO:0016655	2.30726e-05	0.999998	7	19	oxidoreductase activity, acting on NAD(P)H, quinone or similar compound as acceptor	MF	0.00636098	MF oxidoreductase activity, acting on NAD(P)H, quinone or similar compound as acceptor	ACPISUM_004525-T1, ACPISUM_006282-T1, ACPISUM_006568-T1, ACPISUM_012263-T1, ACPISUM_014801-T1, ACPISUM_017698-T1, ACPISUM_020938-T1
GO:0019395	2.43868e-05	0.999999	5	11	fatty acid oxidation	BP	0.00636944	BP fatty acid oxidation	ACPISUM_005769-T1, ACPISUM_008024-T1, ACPISUM_017853-T1, ACPISUM_018272-T1, ACPISUM_020982-T1
GO:0034440	2.43868e-05	0.999999	5	11	lipid oxidation	BP	0.00636944	BP lipid oxidation	ACPISUM_005769-T1, ACPISUM_008024-T1, ACPISUM_017853-T1, ACPISUM_018272-T1, ACPISUM_020982-T1
GO:0004449	3.67913e-05	1	3	3	isocitrate dehydrogenase (NAD+) activity	MF	0.0093629	MF isocitrate dehydrogenase (NAD+) activity	ACPISUM_002506-T1, ACPISUM_019615-T1, ACPISUM_021298-T1
GO:0042826	0.000110713	0.999996	4	9	histone deacetylase binding	MF	0.0274707	MF histone deacetylase binding	ACPISUM_013681-T1, ACPISUM_014059-T1, ACPISUM_016450-T1, ACPISUM_022782-T1
GO:0008238	0.000123488	0.999977	10	73	exopeptidase activity	MF	0.0298932	MF exopeptidase activity	ACPISUM_005699-T1, ACPISUM_009127-T1, ACPISUM_009258-T1, ACPISUM_023278-T1, ACPISUM_024778-T1, ACPISUM_025015-T1, ACPISUM_025168-T1, ACPISUM_025240-T1, ACPISUM_026844-T1, ACPISUM_027916-T1
GO:0045239	0.000138374	0.999999	3	4	tricarboxylic acid cycle enzyme complex	CC	0.0326991	CC tricarboxylic acid cycle enzyme complex	ACPISUM_002359-T1, ACPISUM_016195-T1, ACPISUM_024043-T1
GO:0004448	0.000146223	0.999999	3	4	isocitrate dehydrogenase activity	MF	0.0337502	MF isocitrate dehydrogenase activity	ACPISUM_002506-T1, ACPISUM_019615-T1, ACPISUM_021298-T1
GO:0044242	0.000250219	0.999982	5	18	cellular lipid catabolic process	BP	0.0564415	BP cellular lipid catabolic process	ACPISUM_005769-T1, ACPISUM_008024-T1, ACPISUM_017853-T1, ACPISUM_018272-T1, ACPISUM_020982-T1
GO:0015373	0.000346806	0.999994	3	5	anion:sodium symporter activity	MF	0.0748271	MF anion:sodium symporter activity	ACPISUM_009269-T1, ACPISUM_009272-T1, ACPISUM_009274-T1
GO:0008507	0.000346806	0.999994	3	5	sodium:iodide symporter activity	MF	0.0748271	MF sodium:iodide symporter activity	ACPISUM_009269-T1, ACPISUM_009272-T1, ACPISUM_009274-T1
GO:0031975	0.000393952	0.999844	23	265	envelope	CC	0.0814578	CC envelope	ACPISUM_003067-T1, ACPISUM_004525-T1, ACPISUM_006282-T1, ACPISUM_006568-T1, ACPISUM_007061-T1, ACPISUM_007191-T1, ACPISUM_011574-T1, ACPISUM_012263-T1, ACPISUM_013954-T1, ACPISUM_014801-T1, ACPISUM_015458-T1, ACPISUM_017653-T1, ACPISUM_017698-T1, ACPISUM_017739-T1, ACPISUM_019053-T1, ACPISUM_020155-T1, ACPISUM_020417-T1, ACPISUM_020938-T1, ACPISUM_020982-T1, ACPISUM_021538-T1, ACPISUM_022608-T1, …
GO:0031967	0.000393952	0.999844	23	265	organelle envelope	CC	0.0814578	CC organelle envelope	ACPISUM_003067-T1, ACPISUM_004525-T1, ACPISUM_006282-T1, ACPISUM_006568-T1, ACPISUM_007061-T1, ACPISUM_007191-T1, ACPISUM_011574-T1, ACPISUM_012263-T1, ACPISUM_013954-T1, ACPISUM_014801-T1, ACPISUM_015458-T1, ACPISUM_017653-T1, ACPISUM_017698-T1, ACPISUM_017739-T1, ACPISUM_019053-T1, ACPISUM_020155-T1, ACPISUM_020417-T1, ACPISUM_020938-T1, ACPISUM_020982-T1, ACPISUM_021538-T1, ACPISUM_022608-T1, …
GO:0035080	0.00043838	0.99999	3	6	heat shock-mediated polytene chromosome puffing	BP	0.0870184	BP heat shock-mediated polytene chromosome puffing	ACPISUM_000368-T1, ACPISUM_015431-T1, ACPISUM_028712-T1
GO:0035079	0.00043838	0.99999	3	6	polytene chromosome puffing	BP	0.0870184	BP polytene chromosome puffing	ACPISUM_000368-T1, ACPISUM_015431-T1, ACPISUM_028712-T1
GO:0009055	0.000850225	0.999861	7	41	electron transfer activity	MF	0.162279	MF electron transfer activity	ACPISUM_007061-T1, ACPISUM_007294-T1, ACPISUM_008246-T1, ACPISUM_010501-T1, ACPISUM_010927-T1, ACPISUM_015458-T1, ACPISUM_022292-T1
GO:0036125	0.000908753	1	2	2	fatty acid beta-oxidation multienzyme complex	CC	0.163989	CC fatty acid beta-oxidation multienzyme complex	ACPISUM_008024-T1, ACPISUM_018272-T1
GO:0016509	0.000908753	1	2	2	long-chain-3-hydroxyacyl-CoA dehydrogenase activity	MF	0.163989	MF long-chain-3-hydroxyacyl-CoA dehydrogenase activity	ACPISUM_008024-T1, ACPISUM_018272-T1
GO:0016507	0.000908753	1	2	2	mitochondrial fatty acid beta-oxidation multienzyme complex	CC	0.163989	CC mitochondrial fatty acid beta-oxidation multienzyme complex	ACPISUM_008024-T1, ACPISUM_018272-T1
GO:0015630	0.000938453	0.999585	25	376	microtubule cytoskeleton	CC	0.166324	CC microtubule cytoskeleton	ACPISUM_000368-T1, ACPISUM_002506-T1, ACPISUM_004563-T1, ACPISUM_005769-T1, ACPISUM_007067-T1, ACPISUM_007229-T1, ACPISUM_007231-T1, ACPISUM_008024-T1, ACPISUM_010501-T1, ACPISUM_014780-T1, ACPISUM_015431-T1, ACPISUM_016195-T1, ACPISUM_016656-T1, ACPISUM_016812-T1, ACPISUM_017853-T1, ACPISUM_018272-T1, ACPISUM_019615-T1, ACPISUM_020864-T1, ACPISUM_020982-T1, ACPISUM_021298-T1, ACPISUM_022203-T1, …
GO:0005856	0.00105352	0.999499	29	463	cytoskeleton	CC	0.182268	CC cytoskeleton	ACPISUM_000368-T1, ACPISUM_002506-T1, ACPISUM_003888-T1, ACPISUM_004497-T1, ACPISUM_004563-T1, ACPISUM_005769-T1, ACPISUM_007067-T1, ACPISUM_007229-T1, ACPISUM_007231-T1, ACPISUM_008024-T1, ACPISUM_010501-T1, ACPISUM_014780-T1, ACPISUM_015431-T1, ACPISUM_016195-T1, ACPISUM_016656-T1, ACPISUM_016812-T1, ACPISUM_017853-T1, ACPISUM_018272-T1, ACPISUM_019615-T1, ACPISUM_020864-T1, ACPISUM_020982-T1, …
GO:0044430	0.00107032	0.999506	27	423	cytoskeletal part	CC	0.182268	CC cytoskeletal part	ACPISUM_000368-T1, ACPISUM_002506-T1, ACPISUM_003888-T1, ACPISUM_004563-T1, ACPISUM_005769-T1, ACPISUM_007067-T1, ACPISUM_007229-T1, ACPISUM_007231-T1, ACPISUM_008024-T1, ACPISUM_010501-T1, ACPISUM_014780-T1, ACPISUM_015431-T1, ACPISUM_016195-T1, ACPISUM_016656-T1, ACPISUM_016812-T1, ACPISUM_017853-T1, ACPISUM_018272-T1, ACPISUM_019615-T1, ACPISUM_020864-T1, ACPISUM_020982-T1, ACPISUM_021298-T1, …
GO:0015291	0.00110061	0.999702	11	107	secondary active transmembrane transporter activity	MF	0.182268	MF secondary active transmembrane transporter activity	ACPISUM_000415-T1, ACPISUM_000455-T1, ACPISUM_003407-T1, ACPISUM_009269-T1, ACPISUM_009272-T1, ACPISUM_009274-T1, ACPISUM_011552-T1, ACPISUM_019677-T1, ACPISUM_024422-T1, ACPISUM_027716-T1, ACPISUM_029047-T1
GO:0042709	0.00110187	1	2	2	succinate-CoA ligase complex	CC	0.182268	CC succinate-CoA ligase complex	ACPISUM_002359-T1, ACPISUM_024043-T1
GO:0005759	0.00117772	0.999618	14	129	mitochondrial matrix	CC	0.191621	CC mitochondrial matrix	ACPISUM_002359-T1, ACPISUM_007061-T1, ACPISUM_007294-T1, ACPISUM_008024-T1, ACPISUM_008058-T1, ACPISUM_010501-T1, ACPISUM_016195-T1, ACPISUM_017853-T1, ACPISUM_018272-T1, ACPISUM_018408-T1, ACPISUM_019073-T1, ACPISUM_019615-T1, ACPISUM_021298-T1, ACPISUM_022853-T1
GO:0006631	0.00125938	0.999776	7	48	fatty acid metabolic process	BP	0.199156	BP fatty acid metabolic process	ACPISUM_004563-T1, ACPISUM_005769-T1, ACPISUM_008024-T1, ACPISUM_009449-T1, ACPISUM_017853-T1, ACPISUM_018272-T1, ACPISUM_020982-T1
GO:0005427	0.00129308	0.999905	4	14	proton-dependent oligopeptide secondary active transmembrane transporter activity	MF	0.199156	MF proton-dependent oligopeptide secondary active transmembrane transporter activity	ACPISUM_003407-T1, ACPISUM_011552-T1, ACPISUM_019677-T1, ACPISUM_029047-T1
GO:0015322	0.00129308	0.999905	4	14	secondary active oligopeptide transmembrane transporter activity	MF	0.199156	MF secondary active oligopeptide transmembrane transporter activity	ACPISUM_003407-T1, ACPISUM_011552-T1, ACPISUM_019677-T1, ACPISUM_029047-T1
GO:0014866	0.00130429	0.999965	3	5	skeletal myofibril assembly	BP	0.199156	BP skeletal myofibril assembly	ACPISUM_011884-T1, ACPISUM_011885-T1, ACPISUM_022175-T1
GO:0034605	0.00159273	0.999869	4	18	cellular response to heat	BP	0.224574	BP cellular response to heat	ACPISUM_000368-T1, ACPISUM_007565-T1, ACPISUM_015431-T1, ACPISUM_028712-T1
GO:0016627	0.00161364	0.99981	5	24	oxidoreductase activity, acting on the CH-CH group of donors	MF	0.224574	MF oxidoreductase activity, acting on the CH-CH group of donors	ACPISUM_004497-T1, ACPISUM_013954-T1, ACPISUM_014780-T1, ACPISUM_017853-T1, ACPISUM_023248-T1
GO:0042887	0.00165178	0.999868	4	15	amide transmembrane transporter activity	MF	0.224574	MF amide transmembrane transporter activity	ACPISUM_003407-T1, ACPISUM_011552-T1, ACPISUM_019677-T1, ACPISUM_029047-T1
GO:0035672	0.00165178	0.999868	4	15	oligopeptide transmembrane transport	BP	0.224574	BP oligopeptide transmembrane transport	ACPISUM_003407-T1, ACPISUM_011552-T1, ACPISUM_019677-T1, ACPISUM_029047-T1
GO:0035673	0.00165178	0.999868	4	15	oligopeptide transmembrane transporter activity	MF	0.224574	MF oligopeptide transmembrane transporter activity	ACPISUM_003407-T1, ACPISUM_011552-T1, ACPISUM_019677-T1, ACPISUM_029047-T1
GO:0006857	0.00165178	0.999868	4	15	oligopeptide transport	BP	0.224574	BP oligopeptide transport	ACPISUM_003407-T1, ACPISUM_011552-T1, ACPISUM_019677-T1, ACPISUM_029047-T1
GO:0045251	0.00170468	1	2	2	electron transfer flavoprotein complex	CC	0.225586	CC electron transfer flavoprotein complex	ACPISUM_007294-T1, ACPISUM_010501-T1
GO:0017133	0.00170468	1	2	2	mitochondrial electron transfer flavoprotein complex	CC	0.225586	CC mitochondrial electron transfer flavoprotein complex	ACPISUM_007294-T1, ACPISUM_010501-T1
GO:0003995	0.00184232	0.999922	3	8	acyl-CoA dehydrogenase activity	MF	0.240592	MF acyl-CoA dehydrogenase activity	ACPISUM_014780-T1, ACPISUM_017853-T1, ACPISUM_023248-T1
GO:0031427	0.00203341	0.999901	3	11	response to methotrexate	BP	0.252908	BP response to methotrexate	ACPISUM_000368-T1, ACPISUM_015431-T1, ACPISUM_028712-T1
GO:0003988	0.002114	0.999906	3	8	acetyl-CoA C-acyltransferase activity	MF	0.252908	MF acetyl-CoA C-acyltransferase activity	ACPISUM_004563-T1, ACPISUM_005769-T1, ACPISUM_008024-T1
GO:0016310	0.00218931	0.999024	22	317	phosphorylation	BP	0.252908	BP phosphorylation	ACPISUM_000309-T1, ACPISUM_003067-T1, ACPISUM_004525-T1, ACPISUM_004835-T1, ACPISUM_006282-T1, ACPISUM_006568-T1, ACPISUM_007061-T1, ACPISUM_007294-T1, ACPISUM_010501-T1, ACPISUM_011741-T1, ACPISUM_012263-T1, ACPISUM_013442-T1, ACPISUM_015458-T1, ACPISUM_017653-T1, ACPISUM_017698-T1, ACPISUM_017739-T1, ACPISUM_019073-T1, ACPISUM_020155-T1, ACPISUM_020417-T1, ACPISUM_020938-T1, ACPISUM_020982-T1, …
GO:0009926	0.00231885	1	2	2	auxin polar transport	BP	0.252908	BP auxin polar transport	ACPISUM_008108-T1, ACPISUM_008109-T1
GO:0060918	0.00231885	1	2	2	auxin transport	BP	0.252908	BP auxin transport	ACPISUM_008108-T1, ACPISUM_008109-T1
GO:0016117	0.00231885	1	2	2	carotenoid biosynthetic process	BP	0.252908	BP carotenoid biosynthetic process	ACPISUM_008108-T1, ACPISUM_008109-T1
GO:0016116	0.00231885	1	2	2	carotenoid metabolic process	BP	0.252908	BP carotenoid metabolic process	ACPISUM_008108-T1, ACPISUM_008109-T1
GO:0009963	0.00231885	1	2	2	positive regulation of flavonoid biosynthetic process	BP	0.252908	BP positive regulation of flavonoid biosynthetic process	ACPISUM_008108-T1, ACPISUM_008109-T1
GO:0009962	0.00231885	1	2	2	regulation of flavonoid biosynthetic process	BP	0.252908	BP regulation of flavonoid biosynthetic process	ACPISUM_008108-T1, ACPISUM_008109-T1
GO:0048509	0.00231885	1	2	2	regulation of meristem development	BP	0.252908	BP regulation of meristem development	ACPISUM_008108-T1, ACPISUM_008109-T1
GO:0009934	0.00231885	1	2	2	regulation of meristem structural organization	BP	0.252908	BP regulation of meristem structural organization	ACPISUM_008108-T1, ACPISUM_008109-T1
GO:0010223	0.00231885	1	2	2	secondary shoot formation	BP	0.252908	BP secondary shoot formation	ACPISUM_008108-T1, ACPISUM_008109-T1
GO:0010346	0.00231885	1	2	2	shoot axis formation	BP	0.252908	BP shoot axis formation	ACPISUM_008108-T1, ACPISUM_008109-T1
GO:0016109	0.00231885	1	2	2	tetraterpenoid biosynthetic process	BP	0.252908	BP tetraterpenoid biosynthetic process	ACPISUM_008108-T1, ACPISUM_008109-T1
GO:0016108	0.00231885	1	2	2	tetraterpenoid metabolic process	BP	0.252908	BP tetraterpenoid metabolic process	ACPISUM_008108-T1, ACPISUM_008109-T1
GO:0046395	0.00266256	0.999644	5	26	carboxylic acid catabolic process	BP	0.284149	BP carboxylic acid catabolic process	ACPISUM_005769-T1, ACPISUM_008024-T1, ACPISUM_017853-T1, ACPISUM_018272-T1, ACPISUM_020982-T1
GO:0016054	0.00266256	0.999644	5	26	organic acid catabolic process	BP	0.284149	BP organic acid catabolic process	ACPISUM_005769-T1, ACPISUM_008024-T1, ACPISUM_017853-T1, ACPISUM_018272-T1, ACPISUM_020982-T1
GO:0004774	0.00309715	0.999966	2	3	succinate-CoA ligase activity	MF	0.327013	MF succinate-CoA ligase activity	ACPISUM_002359-T1, ACPISUM_024043-T1
GO:0030728	0.00318168	0.999836	3	8	ovulation	BP	0.329982	BP ovulation	ACPISUM_009534-T1, ACPISUM_011884-T1, ACPISUM_011885-T1
GO:0030062	0.00319176	0.999964	2	3	mitochondrial tricarboxylic acid cycle enzyme complex	CC	0.329982	CC mitochondrial tricarboxylic acid cycle enzyme complex	ACPISUM_002359-T1, ACPISUM_016195-T1
GO:0016616	0.00337386	0.999281	7	53	oxidoreductase activity, acting on the CH-OH group of donors, NAD or NADP as acceptor	MF	0.345212	MF oxidoreductase activity, acting on the CH-OH group of donors, NAD or NADP as acceptor	ACPISUM_002506-T1, ACPISUM_006458-T1, ACPISUM_007067-T1, ACPISUM_008024-T1, ACPISUM_018272-T1, ACPISUM_019615-T1, ACPISUM_021298-T1
GO:0032787	0.0035114	0.999139	8	72	monocarboxylic acid metabolic process	BP	0.355619	BP monocarboxylic acid metabolic process	ACPISUM_000818-T1, ACPISUM_004563-T1, ACPISUM_005769-T1, ACPISUM_008024-T1, ACPISUM_009449-T1, ACPISUM_017853-T1, ACPISUM_018272-T1, ACPISUM_020982-T1
GO:0007527	0.00365948	0.999928	2	5	adult somatic muscle development	BP	0.36357	BP adult somatic muscle development	ACPISUM_005132-T1, ACPISUM_022175-T1
GO:0016042	0.00366318	0.999461	5	31	lipid catabolic process	BP	0.36357	BP lipid catabolic process	ACPISUM_005769-T1, ACPISUM_008024-T1, ACPISUM_017853-T1, ACPISUM_018272-T1, ACPISUM_020982-T1
GO:0030258	0.00394915	0.999409	5	31	lipid modification	BP	0.388073	BP lipid modification	ACPISUM_005769-T1, ACPISUM_008024-T1, ACPISUM_017853-T1, ACPISUM_018272-T1, ACPISUM_020982-T1
GO:0031013	0.00403567	1	2	2	troponin I binding	MF	0.39233	MF troponin I binding	ACPISUM_011884-T1, ACPISUM_011885-T1
GO:0015833	0.00407154	0.999566	4	18	peptide transport	BP	0.39233	BP peptide transport	ACPISUM_003407-T1, ACPISUM_011552-T1, ACPISUM_019677-T1, ACPISUM_029047-T1
GO:0030239	0.00490693	0.999224	5	32	myofibril assembly	BP	0.468282	BP myofibril assembly	ACPISUM_005132-T1, ACPISUM_011884-T1, ACPISUM_011885-T1, ACPISUM_022175-T1, ACPISUM_024717-T1
GO:0005750	0.005153	0.999684	3	8	mitochondrial respiratory chain complex III	CC	0.482486	CC mitochondrial respiratory chain complex III	ACPISUM_003067-T1, ACPISUM_015458-T1, ACPISUM_017739-T1
GO:0045275	0.005153	0.999684	3	8	respiratory chain complex III	CC	0.482486	CC respiratory chain complex III	ACPISUM_003067-T1, ACPISUM_015458-T1, ACPISUM_017739-T1
GO:0016020	0.00535915	0.996483	64	1321	membrane	CC	0.497099	CC membrane	ACPISUM_003067-T1, ACPISUM_003407-T1, ACPISUM_004497-T1, ACPISUM_004525-T1, ACPISUM_004722-T1, ACPISUM_004780-T1, ACPISUM_005222-T1, ACPISUM_005699-T1, ACPISUM_006022-T1, ACPISUM_006282-T1, ACPISUM_006568-T1, ACPISUM_007061-T1, ACPISUM_008108-T1, ACPISUM_008109-T1, ACPISUM_008156-T1, ACPISUM_008246-T1, ACPISUM_009258-T1, ACPISUM_009269-T1, ACPISUM_009272-T1, ACPISUM_009274-T1, ACPISUM_009534-T1, …
GO:0010016	0.00598931	0.999907	2	3	shoot system morphogenesis	BP	0.550406	BP shoot system morphogenesis	ACPISUM_008108-T1, ACPISUM_008109-T1
GO:0006122	0.00668855	0.999528	3	9	mitochondrial electron transport, ubiquinol to cytochrome c	BP	0.609026	BP mitochondrial electron transport, ubiquinol to cytochrome c	ACPISUM_003067-T1, ACPISUM_015458-T1, ACPISUM_017739-T1
GO:0042886	0.0068565	0.999132	4	21	amide transport	BP	0.618643	BP amide transport	ACPISUM_003407-T1, ACPISUM_011552-T1, ACPISUM_019677-T1, ACPISUM_029047-T1
GO:0006936	0.00704523	0.999494	3	9	muscle contraction	BP	0.629945	BP muscle contraction	ACPISUM_011884-T1, ACPISUM_011885-T1, ACPISUM_022175-T1
GO:0016614	0.00716279	0.99801	8	78	oxidoreductase activity, acting on CH-OH group of donors	MF	0.631629	MF oxidoreductase activity, acting on CH-OH group of donors	ACPISUM_002506-T1, ACPISUM_006458-T1, ACPISUM_007067-T1, ACPISUM_008024-T1, ACPISUM_018272-T1, ACPISUM_019615-T1, ACPISUM_021048-T1, ACPISUM_021298-T1
GO:0022804	0.00719134	0.997101	14	202	active transmembrane transporter activity	MF	0.631629	MF active transmembrane transporter activity	ACPISUM_000415-T1, ACPISUM_000455-T1, ACPISUM_003407-T1, ACPISUM_009269-T1, ACPISUM_009272-T1, ACPISUM_009274-T1, ACPISUM_011552-T1, ACPISUM_019053-T1, ACPISUM_019677-T1, ACPISUM_022608-T1, ACPISUM_023978-T1, ACPISUM_024422-T1, ACPISUM_027716-T1, ACPISUM_029047-T1
GO:0005722	0.00767109	0.999779	2	5	beta-heterochromatin	CC	0.667856	CC beta-heterochromatin	ACPISUM_000882-T1, ACPISUM_000883-T1
GO:0016408	0.0085042	0.999291	3	12	C-acyltransferase activity	MF	0.729287	MF C-acyltransferase activity	ACPISUM_004563-T1, ACPISUM_005769-T1, ACPISUM_008024-T1
GO:0030240	0.00852366	0.99984	2	3	skeletal muscle thin filament assembly	BP	0.729287	BP skeletal muscle thin filament assembly	ACPISUM_011884-T1, ACPISUM_011885-T1
GO:0061077	0.00894306	0.999759	2	4	chaperone-mediated protein folding	BP	0.758631	BP chaperone-mediated protein folding	ACPISUM_007565-T1, ACPISUM_022663-T1
GO:0031034	0.0092277	0.999208	3	12	myosin filament assembly	BP	0.769621	BP myosin filament assembly	ACPISUM_007565-T1, ACPISUM_022175-T1, ACPISUM_024717-T1
GO:0031033	0.0092277	0.999208	3	12	myosin filament organization	BP	0.769621	BP myosin filament organization	ACPISUM_007565-T1, ACPISUM_022175-T1, ACPISUM_024717-T1
GO:0016877	0.00942408	0.999159	3	14	ligase activity, forming carbon-sulfur bonds	MF	0.77945	MF ligase activity, forming carbon-sulfur bonds	ACPISUM_002359-T1, ACPISUM_009449-T1, ACPISUM_024043-T1
GO:0044425	0.0112079	0.992965	43	862	membrane part	CC	0.919326	CC membrane part	ACPISUM_003067-T1, ACPISUM_004497-T1, ACPISUM_004525-T1, ACPISUM_004722-T1, ACPISUM_005699-T1, ACPISUM_006022-T1, ACPISUM_006282-T1, ACPISUM_006568-T1, ACPISUM_008156-T1, ACPISUM_009258-T1, ACPISUM_009534-T1, ACPISUM_011354-T1, ACPISUM_011574-T1, ACPISUM_012263-T1, ACPISUM_013954-T1, ACPISUM_014801-T1, ACPISUM_014817-T1, ACPISUM_014818-T1, ACPISUM_014819-T1, ACPISUM_015458-T1, ACPISUM_017104-T1_A…
GO:0048367	0.0118049	0.999631	2	4	shoot system development	BP	0.960355	BP shoot system development	ACPISUM_008108-T1, ACPISUM_008109-T1
GO:0051480	0.0132697	0.999416	2	7	regulation of cytosolic calcium ion concentration	BP	1	BP regulation of cytosolic calcium ion concentration	ACPISUM_009534-T1, ACPISUM_024422-T1
GO:0044282	0.0157073	0.99664	5	39	small molecule catabolic process	BP	1	BP small molecule catabolic process	ACPISUM_005769-T1, ACPISUM_008024-T1, ACPISUM_017853-T1, ACPISUM_018272-T1, ACPISUM_020982-T1
GO:0044275	0.0158759	0.998243	3	16	cellular carbohydrate catabolic process	BP	1	BP cellular carbohydrate catabolic process	ACPISUM_022071-T1, ACPISUM_024717-T1, ACPISUM_027716-T1
GO:0006336	0.0180144	0.999068	2	7	DNA replication-independent nucleosome assembly	BP	1	BP DNA replication-independent nucleosome assembly	ACPISUM_000882-T1, ACPISUM_000883-T1
GO:0034724	0.0180144	0.999068	2	7	DNA replication-independent nucleosome organization	BP	1	BP DNA replication-independent nucleosome organization	ACPISUM_000882-T1, ACPISUM_000883-T1
GO:0005504	0.0185033	0.999265	2	4	fatty acid binding	MF	1	MF fatty acid binding	ACPISUM_007229-T1, ACPISUM_007231-T1
GO:0016878	0.0187646	0.999058	2	6	acid-thiol ligase activity	MF	1	MF acid-thiol ligase activity	ACPISUM_002359-T1, ACPISUM_024043-T1
GO:0016405	0.0187646	0.999058	2	6	CoA-ligase activity	MF	1	MF CoA-ligase activity	ACPISUM_002359-T1, ACPISUM_024043-T1
GO:0044255	0.0198607	0.991929	11	154	cellular lipid metabolic process	BP	1	BP cellular lipid metabolic process	ACPISUM_004563-T1, ACPISUM_004780-T1, ACPISUM_005769-T1, ACPISUM_008024-T1, ACPISUM_008108-T1, ACPISUM_008109-T1, ACPISUM_009449-T1, ACPISUM_017853-T1, ACPISUM_018272-T1, ACPISUM_020982-T1, ACPISUM_028111-T1
GO:0033293	0.0204982	0.999006	2	5	monocarboxylic acid binding	MF	1	MF monocarboxylic acid binding	ACPISUM_007229-T1, ACPISUM_007231-T1
GO:0009914	0.0205065	0.999005	2	5	hormone transport	BP	1	BP hormone transport	ACPISUM_008108-T1, ACPISUM_008109-T1
GO:0008299	0.0211531	0.99739	3	16	isoprenoid biosynthetic process	BP	1	BP isoprenoid biosynthetic process	ACPISUM_004780-T1, ACPISUM_008108-T1, ACPISUM_008109-T1
GO:0031090	0.0213465	0.987836	25	406	organelle membrane	CC	1	CC organelle membrane	ACPISUM_003067-T1, ACPISUM_004497-T1, ACPISUM_004525-T1, ACPISUM_006022-T1, ACPISUM_006282-T1, ACPISUM_006568-T1, ACPISUM_007061-T1, ACPISUM_011272-T1, ACPISUM_011574-T1, ACPISUM_012263-T1, ACPISUM_013954-T1, ACPISUM_014801-T1, ACPISUM_015458-T1, ACPISUM_017653-T1, ACPISUM_017698-T1, ACPISUM_017739-T1, ACPISUM_019053-T1, ACPISUM_020155-T1, ACPISUM_020417-T1, ACPISUM_020938-T1, ACPISUM_020982-T1, …
GO:0003012	0.0231614	0.997103	3	14	muscle system process	BP	1	BP muscle system process	ACPISUM_011884-T1, ACPISUM_011885-T1, ACPISUM_022175-T1
GO:0006720	0.0245638	0.996764	3	17	isoprenoid metabolic process	BP	1	BP isoprenoid metabolic process	ACPISUM_004780-T1, ACPISUM_008108-T1, ACPISUM_008109-T1
GO:0009148	0.0253689	0.998503	2	6	pyrimidine nucleoside triphosphate biosynthetic process	BP	1	BP pyrimidine nucleoside triphosphate biosynthetic process	ACPISUM_027343-T1, ACPISUM_027568-T1
GO:0042585	0.0299597	0.997829	2	9	germinal vesicle	CC	1	CC germinal vesicle	ACPISUM_000882-T1, ACPISUM_000883-T1
GO:0004017	0.0310583	0.997954	2	6	adenylate kinase activity	MF	1	MF adenylate kinase activity	ACPISUM_004835-T1, ACPISUM_019073-T1
GO:0006457	0.031169	0.990649	6	62	protein folding	BP	1	BP protein folding	ACPISUM_000368-T1, ACPISUM_007565-T1, ACPISUM_015431-T1, ACPISUM_022663-T1, ACPISUM_027423-T1, ACPISUM_028712-T1
GO:0051082	0.0311819	0.993532	4	31	unfolded protein binding	MF	1	MF unfolded protein binding	ACPISUM_000368-T1, ACPISUM_015431-T1, ACPISUM_027423-T1, ACPISUM_028712-T1
GO:0009147	0.032221	0.997719	2	7	pyrimidine nucleoside triphosphate metabolic process	BP	1	BP pyrimidine nucleoside triphosphate metabolic process	ACPISUM_027343-T1, ACPISUM_027568-T1
GO:0043292	0.0357831	0.99225	4	31	contractile fiber	CC	1	CC contractile fiber	ACPISUM_005132-T1, ACPISUM_011884-T1, ACPISUM_011885-T1, ACPISUM_022175-T1
GO:0006629	0.0404793	0.979618	14	240	lipid metabolic process	BP	1	BP lipid metabolic process	ACPISUM_004497-T1, ACPISUM_004563-T1, ACPISUM_004780-T1, ACPISUM_005769-T1, ACPISUM_008024-T1, ACPISUM_008108-T1, ACPISUM_008109-T1, ACPISUM_008156-T1, ACPISUM_009449-T1, ACPISUM_017853-T1, ACPISUM_018272-T1, ACPISUM_020982-T1, ACPISUM_021048-T1, ACPISUM_028111-T1
GO:0016114	0.0414591	0.996507	2	8	terpenoid biosynthetic process	BP	1	BP terpenoid biosynthetic process	ACPISUM_008108-T1, ACPISUM_008109-T1
GO:0016863	0.0416555	0.996605	2	7	intramolecular oxidoreductase activity, transposing C=C bonds	MF	1	MF intramolecular oxidoreductase activity, transposing C=C bonds	ACPISUM_022118-T1, ACPISUM_023369-T1
GO:0031032	0.0419937	0.988173	5	53	actomyosin structure organization	BP	1	BP actomyosin structure organization	ACPISUM_005132-T1, ACPISUM_011884-T1, ACPISUM_011885-T1, ACPISUM_022175-T1, ACPISUM_024717-T1
GO:0006334	0.0429731	0.99597	2	13	nucleosome assembly	BP	1	BP nucleosome assembly	ACPISUM_000882-T1, ACPISUM_000883-T1
GO:0005701	0.0429805	0.996065	2	11	polytene chromosome chromocenter	CC	1	CC polytene chromosome chromocenter	ACPISUM_000882-T1, ACPISUM_000883-T1
GO:0015296	0.0431025	0.992668	3	24	anion:cation symporter activity	MF	1	MF anion:cation symporter activity	ACPISUM_009269-T1, ACPISUM_009272-T1, ACPISUM_009274-T1
GO:0016681	0.0447048	0.996212	2	7	oxidoreductase activity, acting on diphenols and related substances as donors, cytochrome as acceptor	MF	1	MF oxidoreductase activity, acting on diphenols and related substances as donors, cytochrome as acceptor	ACPISUM_003067-T1, ACPISUM_017739-T1
GO:0008121	0.0447048	0.996212	2	7	ubiquinol-cytochrome-c reductase activity	MF	1	MF ubiquinol-cytochrome-c reductase activity	ACPISUM_003067-T1, ACPISUM_017739-T1
GO:0043902	0.0461715	0.996016	2	7	positive regulation of multi-organism process	BP	1	BP positive regulation of multi-organism process	ACPISUM_013442-T1, ACPISUM_022663-T1
GO:0048524	0.0461715	0.996016	2	7	positive regulation of viral process	BP	1	BP positive regulation of viral process	ACPISUM_013442-T1, ACPISUM_022663-T1
GO:0007259	0.0467365	0.99546	2	12	JAK-STAT cascade	BP	1	BP JAK-STAT cascade	ACPISUM_000527-T1, ACPISUM_017104-T1_ACPISUM_017105-T1
GO:0016860	0.0488611	0.99133	3	22	intramolecular oxidoreductase activity	MF	1	MF intramolecular oxidoreductase activity	ACPISUM_004780-T1, ACPISUM_022118-T1, ACPISUM_023369-T1
GO:0006721	0.0498926	0.995218	2	9	terpenoid metabolic process	BP	1	BP terpenoid metabolic process	ACPISUM_008108-T1, ACPISUM_008109-T1
GO:0050975	0.0499021	0.995118	2	10	sensory perception of touch	BP	1	BP sensory perception of touch	ACPISUM_011272-T1, ACPISUM_011274-T1

## Sheet: S2. Heads PS01up on A17
category	over_represented_pvalue	under_represented_pvalue	numDEInCat	numInCat	term	ontology	over_represented_FDR	go_term	gene_ids
GO:0004177	7.76527e-07	1	10	47	aminopeptidase activity	MF	0.00770703	MF aminopeptidase activity	ACPISUM_000246-T1, ACPISUM_002223-T1, ACPISUM_003352-T1, ACPISUM_003737-T1, ACPISUM_009259-T1, ACPISUM_018507-T1, ACPISUM_021545-T1, ACPISUM_023448-T1, ACPISUM_027910-T1, ACPISUM_028967-T1
GO:0008238	3.75956e-05	0.999994	10	73	exopeptidase activity	MF	0.186568	MF exopeptidase activity	ACPISUM_000246-T1, ACPISUM_002223-T1, ACPISUM_003352-T1, ACPISUM_003737-T1, ACPISUM_009259-T1, ACPISUM_018507-T1, ACPISUM_021545-T1, ACPISUM_023448-T1, ACPISUM_027910-T1, ACPISUM_028967-T1
GO:0043190	0.0002179	0.999977	6	42	ATP-binding cassette (ABC) transporter complex	CC	0.720887	CC ATP-binding cassette (ABC) transporter complex	ACPISUM_013208-T1, ACPISUM_019675-T1, ACPISUM_024511-T1, ACPISUM_024512-T1, ACPISUM_027245-T1, ACPISUM_029198-T1
GO:0017171	0.000606771	0.999874	9	72	serine hydrolase activity	MF	1	MF serine hydrolase activity	ACPISUM_000300-T1, ACPISUM_018920-T1, ACPISUM_018923-T1, ACPISUM_019141-T1, ACPISUM_020282-T1, ACPISUM_020842-T1, ACPISUM_021726-T1, ACPISUM_021727-T1, ACPISUM_023156-T1
GO:0070011	0.000802128	0.999714	17	232	peptidase activity, acting on L-amino acid peptides	MF	1	MF peptidase activity, acting on L-amino acid peptides	ACPISUM_000246-T1, ACPISUM_002223-T1, ACPISUM_003352-T1, ACPISUM_003737-T1, ACPISUM_009259-T1, ACPISUM_018507-T1, ACPISUM_018920-T1, ACPISUM_018923-T1, ACPISUM_019141-T1, ACPISUM_020282-T1, ACPISUM_021545-T1, ACPISUM_021726-T1, ACPISUM_021727-T1, ACPISUM_023156-T1, ACPISUM_023448-T1, ACPISUM_027910-T1, ACPISUM_028967-T1
GO:0008970	0.000813079	1	2	2	phosphatidylcholine 1-acylhydrolase activity	MF	1	MF phosphatidylcholine 1-acylhydrolase activity	ACPISUM_000958-T1, ACPISUM_027473-T1
GO:0008233	0.00116151	0.999571	17	237	peptidase activity	MF	1	MF peptidase activity	ACPISUM_000246-T1, ACPISUM_002223-T1, ACPISUM_003352-T1, ACPISUM_003737-T1, ACPISUM_009259-T1, ACPISUM_018507-T1, ACPISUM_018920-T1, ACPISUM_018923-T1, ACPISUM_019141-T1, ACPISUM_020282-T1, ACPISUM_021545-T1, ACPISUM_021726-T1, ACPISUM_021727-T1, ACPISUM_023156-T1, ACPISUM_023448-T1, ACPISUM_027910-T1, ACPISUM_028967-T1
GO:0006508	0.00138943	0.999496	16	215	proteolysis	BP	1	BP proteolysis	ACPISUM_000246-T1, ACPISUM_002223-T1, ACPISUM_003352-T1, ACPISUM_003737-T1, ACPISUM_009259-T1, ACPISUM_018507-T1, ACPISUM_018920-T1, ACPISUM_018923-T1, ACPISUM_020282-T1, ACPISUM_021545-T1, ACPISUM_021726-T1, ACPISUM_021727-T1, ACPISUM_023156-T1, ACPISUM_023448-T1, ACPISUM_027910-T1, ACPISUM_028967-T1
GO:0017177	0.00151818	0.999937	3	9	glucosidase II complex	CC	1	CC glucosidase II complex	ACPISUM_008377-T1, ACPISUM_008379-T1, ACPISUM_008380-T1
GO:0043492	0.00186371	0.999584	8	86	ATPase activity, coupled to movement of substances	MF	1	MF ATPase activity, coupled to movement of substances	ACPISUM_009095-T1, ACPISUM_009096-T1, ACPISUM_013208-T1, ACPISUM_019675-T1, ACPISUM_024511-T1, ACPISUM_024512-T1, ACPISUM_027245-T1, ACPISUM_029198-T1
GO:0042626	0.00186371	0.999584	8	86	ATPase activity, coupled to transmembrane movement of substances	MF	1	MF ATPase activity, coupled to transmembrane movement of substances	ACPISUM_009095-T1, ACPISUM_009096-T1, ACPISUM_013208-T1, ACPISUM_019675-T1, ACPISUM_024511-T1, ACPISUM_024512-T1, ACPISUM_027245-T1, ACPISUM_029198-T1
GO:0004252	0.00279844	0.99942	7	58	serine-type endopeptidase activity	MF	1	MF serine-type endopeptidase activity	ACPISUM_018920-T1, ACPISUM_018923-T1, ACPISUM_019141-T1, ACPISUM_020282-T1, ACPISUM_021726-T1, ACPISUM_021727-T1, ACPISUM_023156-T1
GO:0020037	0.00311623	0.999687	4	20	heme binding	MF	1	MF heme binding	ACPISUM_016953-T1, ACPISUM_019857-T1, ACPISUM_020816-T1, ACPISUM_020817-T1
GO:0046906	0.00311623	0.999687	4	20	tetrapyrrole binding	MF	1	MF tetrapyrrole binding	ACPISUM_016953-T1, ACPISUM_019857-T1, ACPISUM_020816-T1, ACPISUM_020817-T1
GO:0015405	0.0051034	0.998651	8	94	P-P-bond-hydrolysis-driven transmembrane transporter activity	MF	1	MF P-P-bond-hydrolysis-driven transmembrane transporter activity	ACPISUM_009095-T1, ACPISUM_009096-T1, ACPISUM_013208-T1, ACPISUM_019675-T1, ACPISUM_024511-T1, ACPISUM_024512-T1, ACPISUM_027245-T1, ACPISUM_029198-T1
GO:0015399	0.0051034	0.998651	8	94	primary active transmembrane transporter activity	MF	1	MF primary active transmembrane transporter activity	ACPISUM_009095-T1, ACPISUM_009096-T1, ACPISUM_013208-T1, ACPISUM_019675-T1, ACPISUM_024511-T1, ACPISUM_024512-T1, ACPISUM_027245-T1, ACPISUM_029198-T1
GO:0008236	0.00560186	0.99867	7	67	serine-type peptidase activity	MF	1	MF serine-type peptidase activity	ACPISUM_018920-T1, ACPISUM_018923-T1, ACPISUM_019141-T1, ACPISUM_020282-T1, ACPISUM_021726-T1, ACPISUM_021727-T1, ACPISUM_023156-T1
GO:0004364	0.00795153	0.998984	4	17	glutathione transferase activity	MF	1	MF glutathione transferase activity	ACPISUM_019160-T1, ACPISUM_019161-T1, ACPISUM_019168-T1, ACPISUM_021189-T1
GO:0042600	0.00845346	0.999253	3	17	chorion	CC	1	CC chorion	ACPISUM_019857-T1, ACPISUM_020816-T1, ACPISUM_020817-T1
GO:0016684	0.0107835	0.997901	5	39	oxidoreductase activity, acting on peroxide as acceptor	MF	1	MF oxidoreductase activity, acting on peroxide as acceptor	ACPISUM_016953-T1, ACPISUM_019857-T1, ACPISUM_020816-T1, ACPISUM_020817-T1, ACPISUM_021189-T1
GO:0004601	0.0107835	0.997901	5	39	peroxidase activity	MF	1	MF peroxidase activity	ACPISUM_016953-T1, ACPISUM_019857-T1, ACPISUM_020816-T1, ACPISUM_020817-T1, ACPISUM_021189-T1
GO:0009055	0.0111792	0.997796	5	41	electron transfer activity	MF	1	MF electron transfer activity	ACPISUM_004388-T1, ACPISUM_006254-T1, ACPISUM_010076-T1, ACPISUM_010544-T1, ACPISUM_019058-T1
GO:0042910	0.011333	0.998851	3	22	xenobiotic transmembrane transporter activity	MF	1	MF xenobiotic transmembrane transporter activity	ACPISUM_009095-T1, ACPISUM_009096-T1, ACPISUM_029198-T1
GO:0008559	0.011333	0.998851	3	22	xenobiotic transmembrane transporting ATPase activity	MF	1	MF xenobiotic transmembrane transporting ATPase activity	ACPISUM_009095-T1, ACPISUM_009096-T1, ACPISUM_029198-T1
GO:0042908	0.011333	0.998851	3	22	xenobiotic transport	BP	1	BP xenobiotic transport	ACPISUM_009095-T1, ACPISUM_009096-T1, ACPISUM_029198-T1
GO:0006855	0.0119808	0.998754	3	23	drug transmembrane transport	BP	1	BP drug transmembrane transport	ACPISUM_009095-T1, ACPISUM_009096-T1, ACPISUM_029198-T1
GO:0015238	0.0119808	0.998754	3	23	drug transmembrane transporter activity	MF	1	MF drug transmembrane transporter activity	ACPISUM_009095-T1, ACPISUM_009096-T1, ACPISUM_029198-T1
GO:0030312	0.0124564	0.998721	3	18	external encapsulating structure	CC	1	CC external encapsulating structure	ACPISUM_019857-T1, ACPISUM_020816-T1, ACPISUM_020817-T1
GO:0005506	0.0131594	0.998612	3	19	iron ion binding	MF	1	MF iron ion binding	ACPISUM_019857-T1, ACPISUM_020816-T1, ACPISUM_020817-T1
GO:0016848	0.0168272	0.999266	2	5	carbon-halide lyase activity	MF	1	MF carbon-halide lyase activity	ACPISUM_019161-T1, ACPISUM_019168-T1
GO:0018833	0.0168272	0.999266	2	5	DDT-dehydrochlorinase activity	MF	1	MF DDT-dehydrochlorinase activity	ACPISUM_019161-T1, ACPISUM_019168-T1
GO:0018991	0.0189776	0.997703	3	19	oviposition	BP	1	BP oviposition	ACPISUM_000699-T1, ACPISUM_017106-T1, ACPISUM_017801-T1
GO:0031427	0.0191692	0.998865	2	11	response to methotrexate	BP	1	BP response to methotrexate	ACPISUM_009095-T1, ACPISUM_009096-T1
GO:0004620	0.0208925	0.997378	3	19	phospholipase activity	MF	1	MF phospholipase activity	ACPISUM_000958-T1, ACPISUM_005889-T1, ACPISUM_027473-T1
GO:0034097	0.0213353	0.998629	2	13	response to cytokine	BP	1	BP response to cytokine	ACPISUM_016953-T1, ACPISUM_025130-T1
GO:0004558	0.0245611	0.996656	3	23	alpha-1,4-glucosidase activity	MF	1	MF alpha-1,4-glucosidase activity	ACPISUM_008377-T1, ACPISUM_008379-T1, ACPISUM_008380-T1
GO:0031638	0.0247119	0.996796	3	15	zymogen activation	BP	1	BP zymogen activation	ACPISUM_018920-T1, ACPISUM_018923-T1, ACPISUM_021727-T1
GO:0016209	0.0253032	0.993819	5	46	antioxidant activity	MF	1	MF antioxidant activity	ACPISUM_016953-T1, ACPISUM_019857-T1, ACPISUM_020816-T1, ACPISUM_020817-T1, ACPISUM_021189-T1
GO:0015926	0.0274129	0.996079	3	25	glucosidase activity	MF	1	MF glucosidase activity	ACPISUM_008377-T1, ACPISUM_008379-T1, ACPISUM_008380-T1
GO:0046331	0.0283059	0.987819	11	185	lateral inhibition	BP	1	BP lateral inhibition	ACPISUM_000246-T1, ACPISUM_002223-T1, ACPISUM_003352-T1, ACPISUM_003737-T1, ACPISUM_009259-T1, ACPISUM_018507-T1, ACPISUM_021545-T1, ACPISUM_023448-T1, ACPISUM_027910-T1, ACPISUM_028967-T1, ACPISUM_029198-T1
GO:0043603	0.0288299	0.992722	5	45	cellular amide metabolic process	BP	1	BP cellular amide metabolic process	ACPISUM_005889-T1, ACPISUM_019161-T1, ACPISUM_019168-T1, ACPISUM_021189-T1, ACPISUM_025130-T1
GO:0015893	0.0290146	0.9957	3	30	drug transport	BP	1	BP drug transport	ACPISUM_009095-T1, ACPISUM_009096-T1, ACPISUM_029198-T1
GO:0008812	0.0296844	0.997724	2	13	choline dehydrogenase activity	MF	1	MF choline dehydrogenase activity	ACPISUM_005127-T1, ACPISUM_009227-T1
GO:0045168	0.0334502	0.985221	11	189	cell-cell signaling involved in cell fate commitment	BP	1	BP cell-cell signaling involved in cell fate commitment	ACPISUM_000246-T1, ACPISUM_002223-T1, ACPISUM_003352-T1, ACPISUM_003737-T1, ACPISUM_009259-T1, ACPISUM_018507-T1, ACPISUM_021545-T1, ACPISUM_023448-T1, ACPISUM_027910-T1, ACPISUM_028967-T1, ACPISUM_029198-T1
GO:0052689	0.0340574	0.990927	5	54	carboxylic ester hydrolase activity	MF	1	MF carboxylic ester hydrolase activity	ACPISUM_000958-T1, ACPISUM_025432-T1, ACPISUM_027473-T1, ACPISUM_028195-T1, ACPISUM_029045-T1
GO:0016298	0.0363062	0.991991	4	38	lipase activity	MF	1	MF lipase activity	ACPISUM_000958-T1, ACPISUM_005889-T1, ACPISUM_027473-T1, ACPISUM_028195-T1

## Sheet: S3. Heads N116up on DZA
category	over_represented_pvalue	under_represented_pvalue	numDEInCat	numInCat	term	ontology	over_represented_FDR	go_term	gene_ids
GO:0006635	1.05269e-06	1	5	9	fatty acid beta-oxidation	BP	0.00817195	BP fatty acid beta-oxidation	ACPISUM_005769-T1, ACPISUM_008024-T1, ACPISUM_017853-T1, ACPISUM_018272-T1, ACPISUM_020982-T1
GO:0009062	1.92069e-06	1	5	10	fatty acid catabolic process	BP	0.00817195	BP fatty acid catabolic process	ACPISUM_005769-T1, ACPISUM_008024-T1, ACPISUM_017853-T1, ACPISUM_018272-T1, ACPISUM_020982-T1
GO:0004177	2.65806e-06	1	9	47	aminopeptidase activity	MF	0.00817195	MF aminopeptidase activity	ACPISUM_005699-T1, ACPISUM_009127-T1, ACPISUM_009258-T1, ACPISUM_024778-T1, ACPISUM_025015-T1, ACPISUM_025168-T1, ACPISUM_025240-T1, ACPISUM_026844-T1, ACPISUM_027916-T1
GO:0072329	3.30247e-06	1	5	11	monocarboxylic acid catabolic process	BP	0.00817195	BP monocarboxylic acid catabolic process	ACPISUM_005769-T1, ACPISUM_008024-T1, ACPISUM_017853-T1, ACPISUM_018272-T1, ACPISUM_020982-T1
GO:0019395	6.08055e-06	1	5	11	fatty acid oxidation	BP	0.0100309	BP fatty acid oxidation	ACPISUM_005769-T1, ACPISUM_008024-T1, ACPISUM_017853-T1, ACPISUM_018272-T1, ACPISUM_020982-T1
GO:0034440	6.08055e-06	1	5	11	lipid oxidation	BP	0.0100309	BP lipid oxidation	ACPISUM_005769-T1, ACPISUM_008024-T1, ACPISUM_017853-T1, ACPISUM_018272-T1, ACPISUM_020982-T1
GO:0004449	1.40099e-05	1	3	3	isocitrate dehydrogenase (NAD+) activity	MF	0.01981	MF isocitrate dehydrogenase (NAD+) activity	ACPISUM_002506-T1, ACPISUM_019615-T1, ACPISUM_021298-T1
GO:0006099	3.54114e-05	0.999998	6	23	tricarboxylic acid cycle	BP	0.0389447	BP tricarboxylic acid cycle	ACPISUM_002506-T1, ACPISUM_013954-T1, ACPISUM_016195-T1, ACPISUM_017685-T1, ACPISUM_019615-T1, ACPISUM_021298-T1
GO:0009060	3.54114e-05	0.999998	6	23	aerobic respiration	BP	0.0389447	BP aerobic respiration	ACPISUM_002506-T1, ACPISUM_013954-T1, ACPISUM_016195-T1, ACPISUM_017685-T1, ACPISUM_019615-T1, ACPISUM_021298-T1
GO:0004448	5.57126e-05	1	3	4	isocitrate dehydrogenase activity	MF	0.0539279	MF isocitrate dehydrogenase activity	ACPISUM_002506-T1, ACPISUM_019615-T1, ACPISUM_021298-T1
GO:0044242	5.9932e-05	0.999997	5	18	cellular lipid catabolic process	BP	0.0539279	BP cellular lipid catabolic process	ACPISUM_005769-T1, ACPISUM_008024-T1, ACPISUM_017853-T1, ACPISUM_018272-T1, ACPISUM_020982-T1
GO:0008238	8.35905e-05	0.999987	9	73	exopeptidase activity	MF	0.0689482	MF exopeptidase activity	ACPISUM_005699-T1, ACPISUM_009127-T1, ACPISUM_009258-T1, ACPISUM_024778-T1, ACPISUM_025015-T1, ACPISUM_025168-T1, ACPISUM_025240-T1, ACPISUM_026844-T1, ACPISUM_027916-T1
GO:0016507	0.000426471	1	2	2	mitochondrial fatty acid beta-oxidation multienzyme complex	CC	0.281414	CC mitochondrial fatty acid beta-oxidation multienzyme complex	ACPISUM_008024-T1, ACPISUM_018272-T1
GO:0036125	0.000426471	1	2	2	fatty acid beta-oxidation multienzyme complex	CC	0.281414	CC fatty acid beta-oxidation multienzyme complex	ACPISUM_008024-T1, ACPISUM_018272-T1
GO:0016509	0.000426471	1	2	2	long-chain-3-hydroxyacyl-CoA dehydrogenase activity	MF	0.281414	MF long-chain-3-hydroxyacyl-CoA dehydrogenase activity	ACPISUM_008024-T1, ACPISUM_018272-T1
GO:0005427	0.000544644	0.999968	4	14	proton-dependent oligopeptide secondary active transmembrane transporter activity	MF	0.290493	MF proton-dependent oligopeptide secondary active transmembrane transporter activity	ACPISUM_003407-T1, ACPISUM_011552-T1, ACPISUM_019677-T1, ACPISUM_029047-T1
GO:0015322	0.000544644	0.999968	4	14	secondary active oligopeptide transmembrane transporter activity	MF	0.290493	MF secondary active oligopeptide transmembrane transporter activity	ACPISUM_003407-T1, ACPISUM_011552-T1, ACPISUM_019677-T1, ACPISUM_029047-T1
GO:0006857	0.00067502	0.999958	4	15	oligopeptide transport	BP	0.290493	BP oligopeptide transport	ACPISUM_003407-T1, ACPISUM_011552-T1, ACPISUM_019677-T1, ACPISUM_029047-T1
GO:0035672	0.00067502	0.999958	4	15	oligopeptide transmembrane transport	BP	0.290493	BP oligopeptide transmembrane transport	ACPISUM_003407-T1, ACPISUM_011552-T1, ACPISUM_019677-T1, ACPISUM_029047-T1
GO:0035673	0.00067502	0.999958	4	15	oligopeptide transmembrane transporter activity	MF	0.290493	MF oligopeptide transmembrane transporter activity	ACPISUM_003407-T1, ACPISUM_011552-T1, ACPISUM_019677-T1, ACPISUM_029047-T1
GO:0042887	0.00067502	0.999958	4	15	amide transmembrane transporter activity	MF	0.290493	MF amide transmembrane transporter activity	ACPISUM_003407-T1, ACPISUM_011552-T1, ACPISUM_019677-T1, ACPISUM_029047-T1
GO:0016054	0.000795215	0.999919	5	26	organic acid catabolic process	BP	0.314842	BP organic acid catabolic process	ACPISUM_005769-T1, ACPISUM_008024-T1, ACPISUM_017853-T1, ACPISUM_018272-T1, ACPISUM_020982-T1
GO:0046395	0.000795215	0.999919	5	26	carboxylic acid catabolic process	BP	0.314842	BP carboxylic acid catabolic process	ACPISUM_005769-T1, ACPISUM_008024-T1, ACPISUM_017853-T1, ACPISUM_018272-T1, ACPISUM_020982-T1
GO:0014866	0.000842674	0.999981	3	5	skeletal myofibril assembly	BP	0.3208	BP skeletal myofibril assembly	ACPISUM_011884-T1, ACPISUM_011885-T1, ACPISUM_022175-T1
GO:0016042	0.000963199	0.999896	5	31	lipid catabolic process	BP	0.353102	BP lipid catabolic process	ACPISUM_005769-T1, ACPISUM_008024-T1, ACPISUM_017853-T1, ACPISUM_018272-T1, ACPISUM_020982-T1
GO:0030258	0.00139253	0.999836	5	31	lipid modification	BP	0.49226	BP lipid modification	ACPISUM_005769-T1, ACPISUM_008024-T1, ACPISUM_017853-T1, ACPISUM_018272-T1, ACPISUM_020982-T1
GO:0015833	0.00179205	0.999848	4	18	peptide transport	BP	0.597493	BP peptide transport	ACPISUM_003407-T1, ACPISUM_011552-T1, ACPISUM_019677-T1, ACPISUM_029047-T1
GO:0006631	0.00181095	0.999708	6	48	fatty acid metabolic process	BP	0.597493	BP fatty acid metabolic process	ACPISUM_005769-T1, ACPISUM_008024-T1, ACPISUM_009449-T1, ACPISUM_017853-T1, ACPISUM_018272-T1, ACPISUM_020982-T1
GO:0030239	0.0024808	0.999665	5	33	myofibril assembly	BP	0.792096	BP myofibril assembly	ACPISUM_005132-T1, ACPISUM_011884-T1, ACPISUM_011885-T1, ACPISUM_022175-T1, ACPISUM_024717-T1
GO:0042886	0.00289398	0.999713	4	21	amide transport	BP	0.88181	BP amide transport	ACPISUM_003407-T1, ACPISUM_011552-T1, ACPISUM_019677-T1, ACPISUM_029047-T1
GO:0007527	0.00293996	0.999948	2	5	adult somatic muscle development	BP	0.88181	BP adult somatic muscle development	ACPISUM_005132-T1, ACPISUM_022175-T1
GO:0006936	0.00303392	0.999847	3	8	muscle contraction	BP	0.883228	BP muscle contraction	ACPISUM_011884-T1, ACPISUM_011885-T1, ACPISUM_022175-T1
GO:0032787	0.00315625	0.999324	7	72	monocarboxylic acid metabolic process	BP	0.892588	BP monocarboxylic acid metabolic process	ACPISUM_000818-T1, ACPISUM_005769-T1, ACPISUM_008024-T1, ACPISUM_009449-T1, ACPISUM_017853-T1, ACPISUM_018272-T1, ACPISUM_020982-T1
GO:0031013	0.00329875	1	2	2	troponin I binding	MF	0.906974	MF troponin I binding	ACPISUM_011884-T1, ACPISUM_011885-T1
GO:0016616	0.00405527	0.999226	6	53	oxidoreductase activity, acting on the CH-OH group of donors, NAD or NADP as acceptor	MF	1	MF oxidoreductase activity, acting on the CH-OH group of donors, NAD or NADP as acceptor	ACPISUM_002506-T1, ACPISUM_006458-T1, ACPISUM_008024-T1, ACPISUM_018272-T1, ACPISUM_019615-T1, ACPISUM_021298-T1
GO:0005875	0.00424735	0.998266	16	289	microtubule associated complex	CC	1	CC microtubule associated complex	ACPISUM_002506-T1, ACPISUM_005769-T1, ACPISUM_007231-T1, ACPISUM_008024-T1, ACPISUM_016195-T1, ACPISUM_016656-T1, ACPISUM_016812-T1, ACPISUM_017853-T1, ACPISUM_018272-T1, ACPISUM_019615-T1, ACPISUM_020864-T1, ACPISUM_020982-T1, ACPISUM_021298-T1, ACPISUM_027012-T1, ACPISUM_027423-T1, ACPISUM_027809-T1
GO:0016627	0.00429937	0.999516	4	24	oxidoreductase activity, acting on the CH-CH group of donors	MF	1	MF oxidoreductase activity, acting on the CH-CH group of donors	ACPISUM_004497-T1, ACPISUM_013954-T1, ACPISUM_017853-T1, ACPISUM_023248-T1
GO:0004835	0.00489372	0.999888	2	5	tubulin-tyrosine ligase activity	MF	1	MF tubulin-tyrosine ligase activity	ACPISUM_009448-T1, ACPISUM_014603-T1
GO:0044282	0.00516991	0.999159	5	39	small molecule catabolic process	BP	1	BP small molecule catabolic process	ACPISUM_005769-T1, ACPISUM_008024-T1, ACPISUM_017853-T1, ACPISUM_018272-T1, ACPISUM_020982-T1
GO:0005722	0.00525026	0.999876	2	5	beta-heterochromatin	CC	1	CC beta-heterochromatin	ACPISUM_000882-T1, ACPISUM_000883-T1
GO:0015291	0.00540809	0.998552	8	106	secondary active transmembrane transporter activity	MF	1	MF secondary active transmembrane transporter activity	ACPISUM_000415-T1, ACPISUM_003407-T1, ACPISUM_009269-T1, ACPISUM_011552-T1, ACPISUM_019677-T1, ACPISUM_024422-T1, ACPISUM_027716-T1, ACPISUM_029047-T1
GO:0005811	0.00645912	0.997532	13	199	lipid droplet	CC	1	CC lipid droplet	ACPISUM_005769-T1, ACPISUM_008024-T1, ACPISUM_008685-T1, ACPISUM_016195-T1, ACPISUM_017685-T1, ACPISUM_017853-T1, ACPISUM_018272-T1, ACPISUM_019615-T1, ACPISUM_020417-T1, ACPISUM_020982-T1, ACPISUM_022118-T1, ACPISUM_024422-T1, ACPISUM_027423-T1
GO:0030240	0.00647105	0.999895	2	3	skeletal muscle thin filament assembly	BP	1	BP skeletal muscle thin filament assembly	ACPISUM_011884-T1, ACPISUM_011885-T1
GO:0055114	0.00950667	0.995353	20	361	oxidation-reduction process	BP	1	BP oxidation-reduction process	ACPISUM_000818-T1, ACPISUM_002506-T1, ACPISUM_004497-T1, ACPISUM_005769-T1, ACPISUM_006458-T1, ACPISUM_008024-T1, ACPISUM_013954-T1, ACPISUM_016195-T1, ACPISUM_017685-T1, ACPISUM_017853-T1, ACPISUM_018272-T1, ACPISUM_019615-T1, ACPISUM_019855-T1, ACPISUM_020417-T1, ACPISUM_020982-T1, ACPISUM_021298-T1, ACPISUM_022071-T1, ACPISUM_022854-T1, ACPISUM_023248-T1, ACPISUM_027568-T1
GO:0003012	0.011384	0.998927	3	13	muscle system process	BP	1	BP muscle system process	ACPISUM_011884-T1, ACPISUM_011885-T1, ACPISUM_022175-T1
GO:0015980	0.0124276	0.996186	8	87	energy derivation by oxidation of organic compounds	BP	1	BP energy derivation by oxidation of organic compounds	ACPISUM_002506-T1, ACPISUM_013954-T1, ACPISUM_016195-T1, ACPISUM_017685-T1, ACPISUM_019615-T1, ACPISUM_020417-T1, ACPISUM_021298-T1, ACPISUM_022071-T1
GO:0006336	0.0125673	0.999463	2	7	DNA replication-independent nucleosome assembly	BP	1	BP DNA replication-independent nucleosome assembly	ACPISUM_000882-T1, ACPISUM_000883-T1
GO:0034724	0.0125673	0.999463	2	7	DNA replication-independent nucleosome organization	BP	1	BP DNA replication-independent nucleosome organization	ACPISUM_000882-T1, ACPISUM_000883-T1
GO:0006091	0.0128854	0.995675	9	107	generation of precursor metabolites and energy	BP	1	BP generation of precursor metabolites and energy	ACPISUM_002506-T1, ACPISUM_013954-T1, ACPISUM_016195-T1, ACPISUM_017685-T1, ACPISUM_019615-T1, ACPISUM_020417-T1, ACPISUM_020982-T1, ACPISUM_021298-T1, ACPISUM_022071-T1
GO:0003995	0.0141131	0.999334	2	8	acyl-CoA dehydrogenase activity	MF	1	MF acyl-CoA dehydrogenase activity	ACPISUM_017853-T1, ACPISUM_023248-T1
GO:0042826	0.014849	0.999261	2	9	histone deacetylase binding	MF	1	MF histone deacetylase binding	ACPISUM_014059-T1, ACPISUM_016450-T1
GO:0003988	0.0165289	0.999153	2	8	acetyl-CoA C-acyltransferase activity	MF	1	MF acetyl-CoA C-acyltransferase activity	ACPISUM_005769-T1, ACPISUM_008024-T1
GO:0009148	0.0170561	0.999187	2	6	pyrimidine nucleoside triphosphate biosynthetic process	BP	1	BP pyrimidine nucleoside triphosphate biosynthetic process	ACPISUM_027343-T1, ACPISUM_027568-T1
GO:0044275	0.017968	0.997871	3	19	cellular carbohydrate catabolic process	BP	1	BP cellular carbohydrate catabolic process	ACPISUM_022071-T1, ACPISUM_024717-T1, ACPISUM_027716-T1
GO:0030728	0.0181591	0.999057	2	7	ovulation	BP	1	BP ovulation	ACPISUM_011884-T1, ACPISUM_011885-T1
GO:0043292	0.0191183	0.99659	4	31	contractile fiber	CC	1	CC contractile fiber	ACPISUM_005132-T1, ACPISUM_011884-T1, ACPISUM_011885-T1, ACPISUM_022175-T1
GO:0045333	0.0191421	0.994227	7	71	cellular respiration	BP	1	BP cellular respiration	ACPISUM_002506-T1, ACPISUM_013954-T1, ACPISUM_016195-T1, ACPISUM_017685-T1, ACPISUM_019615-T1, ACPISUM_020417-T1, ACPISUM_021298-T1
GO:0042585	0.0196493	0.998865	2	9	germinal vesicle	CC	1	CC germinal vesicle	ACPISUM_000882-T1, ACPISUM_000883-T1
GO:0016614	0.0207212	0.994289	6	78	oxidoreductase activity, acting on CH-OH group of donors	MF	1	MF oxidoreductase activity, acting on CH-OH group of donors	ACPISUM_002506-T1, ACPISUM_006458-T1, ACPISUM_008024-T1, ACPISUM_018272-T1, ACPISUM_019615-T1, ACPISUM_021298-T1
GO:0009147	0.0210305	0.998819	2	7	pyrimidine nucleoside triphosphate metabolic process	BP	1	BP pyrimidine nucleoside triphosphate metabolic process	ACPISUM_027343-T1, ACPISUM_027568-T1
GO:0031032	0.0215919	0.994897	5	54	actomyosin structure organization	BP	1	BP actomyosin structure organization	ACPISUM_005132-T1, ACPISUM_011884-T1, ACPISUM_011885-T1, ACPISUM_022175-T1, ACPISUM_024717-T1
GO:0005856	0.0222955	0.98809	20	463	cytoskeleton	CC	1	CC cytoskeleton	ACPISUM_002506-T1, ACPISUM_004497-T1, ACPISUM_005769-T1, ACPISUM_007231-T1, ACPISUM_008024-T1, ACPISUM_009448-T1, ACPISUM_016195-T1, ACPISUM_016656-T1, ACPISUM_016812-T1, ACPISUM_017853-T1, ACPISUM_018272-T1, ACPISUM_019615-T1, ACPISUM_020864-T1, ACPISUM_020982-T1, ACPISUM_021298-T1, ACPISUM_022175-T1, ACPISUM_022663-T1, ACPISUM_027012-T1, ACPISUM_027423-T1, ACPISUM_027809-T1
GO:0043065	0.0230923	0.99559	4	36	positive regulation of apoptotic process	BP	1	BP positive regulation of apoptotic process	ACPISUM_000527-T1, ACPISUM_000882-T1, ACPISUM_000883-T1, ACPISUM_022663-T1
GO:0005701	0.0235635	0.998469	2	10	polytene chromosome chromocenter	CC	1	CC polytene chromosome chromocenter	ACPISUM_000882-T1, ACPISUM_000883-T1
GO:0006334	0.0290849	0.997795	2	13	nucleosome assembly	BP	1	BP nucleosome assembly	ACPISUM_000882-T1, ACPISUM_000883-T1
GO:0007259	0.029409	0.997782	2	12	JAK-STAT cascade	BP	1	BP JAK-STAT cascade	ACPISUM_000527-T1, ACPISUM_017104-T1_ACPISUM_017105-T1
GO:0010927	0.0302189	0.988916	8	143	cellular component assembly involved in morphogenesis	BP	1	BP cellular component assembly involved in morphogenesis	ACPISUM_000527-T1, ACPISUM_005132-T1, ACPISUM_009448-T1, ACPISUM_011884-T1, ACPISUM_011885-T1, ACPISUM_019855-T1, ACPISUM_022175-T1, ACPISUM_024717-T1
GO:0070868	0.0305512	0.997679	2	11	heterochromatin organization involved in chromatin silencing	BP	1	BP heterochromatin organization involved in chromatin silencing	ACPISUM_000882-T1, ACPISUM_000883-T1
GO:0005759	0.035162	0.985904	9	129	mitochondrial matrix	CC	1	CC mitochondrial matrix	ACPISUM_008024-T1, ACPISUM_008058-T1, ACPISUM_016195-T1, ACPISUM_017853-T1, ACPISUM_018272-T1, ACPISUM_018408-T1, ACPISUM_019615-T1, ACPISUM_021298-T1, ACPISUM_022853-T1
GO:0010369	0.0355581	0.996995	2	13	chromocenter	CC	1	CC chromocenter	ACPISUM_000882-T1, ACPISUM_000883-T1
GO:0050975	0.0362849	0.997023	2	10	sensory perception of touch	BP	1	BP sensory perception of touch	ACPISUM_011272-T1, ACPISUM_011274-T1
GO:0015630	0.0372541	0.980462	16	375	microtubule cytoskeleton	CC	1	CC microtubule cytoskeleton	ACPISUM_002506-T1, ACPISUM_005769-T1, ACPISUM_007231-T1, ACPISUM_008024-T1, ACPISUM_016195-T1, ACPISUM_016656-T1, ACPISUM_016812-T1, ACPISUM_017853-T1, ACPISUM_018272-T1, ACPISUM_019615-T1, ACPISUM_020864-T1, ACPISUM_020982-T1, ACPISUM_021298-T1, ACPISUM_027012-T1, ACPISUM_027423-T1, ACPISUM_027809-T1
GO:0006275	0.0375742	0.996806	2	11	regulation of DNA replication	BP	1	BP regulation of DNA replication	ACPISUM_000527-T1, ACPISUM_027568-T1
GO:0001674	0.0377786	0.996736	2	12	female germ cell nucleus	CC	1	CC female germ cell nucleus	ACPISUM_000882-T1, ACPISUM_000883-T1
GO:0005721	0.0379498	0.996713	2	12	pericentric heterochromatin	CC	1	CC pericentric heterochromatin	ACPISUM_000882-T1, ACPISUM_000883-T1
GO:0005739	0.0386328	0.977239	23	457	mitochondrion	CC	1	CC mitochondrion	ACPISUM_000818-T1, ACPISUM_002506-T1, ACPISUM_005769-T1, ACPISUM_007191-T1, ACPISUM_008024-T1, ACPISUM_008058-T1, ACPISUM_013954-T1, ACPISUM_016195-T1, ACPISUM_017685-T1, ACPISUM_017853-T1, ACPISUM_018272-T1, ACPISUM_018408-T1, ACPISUM_019615-T1, ACPISUM_020417-T1, ACPISUM_020982-T1, ACPISUM_021298-T1, ACPISUM_022663-T1, ACPISUM_022853-T1, ACPISUM_024422-T1, ACPISUM_027423-T1, ACPISUM_027568-T1, …
GO:0016491	0.0415584	0.977951	16	314	oxidoreductase activity	MF	1	MF oxidoreductase activity	ACPISUM_000818-T1, ACPISUM_002506-T1, ACPISUM_004497-T1, ACPISUM_006458-T1, ACPISUM_008024-T1, ACPISUM_013954-T1, ACPISUM_017853-T1, ACPISUM_018272-T1, ACPISUM_019615-T1, ACPISUM_019855-T1, ACPISUM_020417-T1, ACPISUM_020982-T1, ACPISUM_021298-T1, ACPISUM_022854-T1, ACPISUM_023248-T1, ACPISUM_027568-T1
GO:0031672	0.0418199	0.996292	2	10	A band	CC	1	CC A band	ACPISUM_005132-T1, ACPISUM_022175-T1
GO:0072527	0.0420951	0.992866	3	26	pyrimidine-containing compound metabolic process	BP	1	BP pyrimidine-containing compound metabolic process	ACPISUM_027343-T1, ACPISUM_027568-T1, ACPISUM_027726-T1
GO:0016408	0.0467255	0.995415	2	13	C-acyltransferase activity	MF	1	MF C-acyltransferase activity	ACPISUM_005769-T1, ACPISUM_008024-T1
GO:0006213	0.0479492	0.99534	2	11	pyrimidine nucleoside metabolic process	BP	1	BP pyrimidine nucleoside metabolic process	ACPISUM_027343-T1, ACPISUM_027568-T1
GO:0043073	0.0489809	0.995022	2	14	germ cell nucleus	CC	1	CC germ cell nucleus	ACPISUM_000882-T1, ACPISUM_000883-T1
GO:0005971	0.0497145	0.995071	2	11	ribonucleoside-diphosphate reductase complex	CC	1	CC ribonucleoside-diphosphate reductase complex	ACPISUM_022854-T1, ACPISUM_027568-T1
GO:0004748	0.0497145	0.995071	2	11	ribonucleoside-diphosphate reductase activity, thioredoxin disulfide as acceptor	MF	1	MF ribonucleoside-diphosphate reductase activity, thioredoxin disulfide as acceptor	ACPISUM_022854-T1, ACPISUM_027568-T1
GO:0016728	0.0497145	0.995071	2	11	oxidoreductase activity, acting on CH or CH2 groups, disulfide as acceptor	MF	1	MF oxidoreductase activity, acting on CH or CH2 groups, disulfide as acceptor	ACPISUM_022854-T1, ACPISUM_027568-T1

## Sheet: S4. Heads PS01up on DZA
category	over_represented_pvalue	under_represented_pvalue	numDEInCat	numInCat	term	ontology	over_represented_FDR	go_term	gene_ids
GO:0004177	5.58987e-09	1	11	47	aminopeptidase activity	MF	5.53286e-05	MF aminopeptidase activity	ACPISUM_000246-T1, ACPISUM_000376-T1, ACPISUM_002223-T1, ACPISUM_003352-T1, ACPISUM_003737-T1, ACPISUM_009259-T1, ACPISUM_018507-T1, ACPISUM_021545-T1, ACPISUM_023448-T1, ACPISUM_027910-T1, ACPISUM_028967-T1
GO:0008238	5.84671e-07	1	11	73	exopeptidase activity	MF	0.00289354	MF exopeptidase activity	ACPISUM_000246-T1, ACPISUM_000376-T1, ACPISUM_002223-T1, ACPISUM_003352-T1, ACPISUM_003737-T1, ACPISUM_009259-T1, ACPISUM_018507-T1, ACPISUM_021545-T1, ACPISUM_023448-T1, ACPISUM_027910-T1, ACPISUM_028967-T1
GO:0070011	0.000192822	0.999942	16	232	peptidase activity, acting on L-amino acid peptides	MF	0.636185	MF peptidase activity, acting on L-amino acid peptides	ACPISUM_000246-T1, ACPISUM_000376-T1, ACPISUM_002223-T1, ACPISUM_003352-T1, ACPISUM_003737-T1, ACPISUM_009259-T1, ACPISUM_018507-T1, ACPISUM_018920-T1, ACPISUM_018923-T1, ACPISUM_019141-T1, ACPISUM_021545-T1, ACPISUM_021841-T1, ACPISUM_022848-T1, ACPISUM_023448-T1, ACPISUM_027910-T1, ACPISUM_028967-T1
GO:0008233	0.000281038	0.999912	16	237	peptidase activity	MF	0.695429	MF peptidase activity	ACPISUM_000246-T1, ACPISUM_000376-T1, ACPISUM_002223-T1, ACPISUM_003352-T1, ACPISUM_003737-T1, ACPISUM_009259-T1, ACPISUM_018507-T1, ACPISUM_018920-T1, ACPISUM_018923-T1, ACPISUM_019141-T1, ACPISUM_021545-T1, ACPISUM_021841-T1, ACPISUM_022848-T1, ACPISUM_023448-T1, ACPISUM_027910-T1, ACPISUM_028967-T1
GO:0046331	0.000662924	0.999806	13	186	lateral inhibition	BP	1	BP lateral inhibition	ACPISUM_000246-T1, ACPISUM_000376-T1, ACPISUM_002223-T1, ACPISUM_003352-T1, ACPISUM_003737-T1, ACPISUM_009259-T1, ACPISUM_018507-T1, ACPISUM_021545-T1, ACPISUM_023448-T1, ACPISUM_027910-T1, ACPISUM_028874-T1, ACPISUM_028967-T1, ACPISUM_029198-T1
GO:0017177	0.000719381	0.999977	3	9	glucosidase II complex	CC	1	CC glucosidase II complex	ACPISUM_008377-T1, ACPISUM_008379-T1, ACPISUM_008380-T1
GO:0045168	0.000844148	0.999746	13	190	cell-cell signaling involved in cell fate commitment	BP	1	BP cell-cell signaling involved in cell fate commitment	ACPISUM_000246-T1, ACPISUM_000376-T1, ACPISUM_002223-T1, ACPISUM_003352-T1, ACPISUM_003737-T1, ACPISUM_009259-T1, ACPISUM_018507-T1, ACPISUM_021545-T1, ACPISUM_023448-T1, ACPISUM_027910-T1, ACPISUM_028874-T1, ACPISUM_028967-T1, ACPISUM_029198-T1
GO:0006508	0.00105136	0.999659	14	214	proteolysis	BP	1	BP proteolysis	ACPISUM_000246-T1, ACPISUM_000376-T1, ACPISUM_002223-T1, ACPISUM_003352-T1, ACPISUM_003737-T1, ACPISUM_009259-T1, ACPISUM_018507-T1, ACPISUM_018920-T1, ACPISUM_018923-T1, ACPISUM_021545-T1, ACPISUM_021841-T1, ACPISUM_023448-T1, ACPISUM_027910-T1, ACPISUM_028967-T1
GO:0004558	0.00264203	0.999739	4	25	alpha-1,4-glucosidase activity	MF	1	MF alpha-1,4-glucosidase activity	ACPISUM_002449-T1, ACPISUM_008377-T1, ACPISUM_008379-T1, ACPISUM_008380-T1
GO:0015926	0.00293624	0.999699	4	27	glucosidase activity	MF	1	MF glucosidase activity	ACPISUM_002449-T1, ACPISUM_008377-T1, ACPISUM_008379-T1, ACPISUM_008380-T1
GO:0017171	0.00323349	0.999305	7	72	serine hydrolase activity	MF	1	MF serine hydrolase activity	ACPISUM_000300-T1, ACPISUM_008520-T1, ACPISUM_018920-T1, ACPISUM_018923-T1, ACPISUM_019141-T1, ACPISUM_020842-T1, ACPISUM_021841-T1
GO:0043190	0.0038177	0.999564	4	42	ATP-binding cassette (ABC) transporter complex	CC	1	CC ATP-binding cassette (ABC) transporter complex	ACPISUM_013208-T1, ACPISUM_019675-T1, ACPISUM_027245-T1, ACPISUM_029198-T1
GO:0042626	0.00641694	0.998624	6	85	ATPase activity, coupled to transmembrane movement of substances	MF	1	MF ATPase activity, coupled to transmembrane movement of substances	ACPISUM_001254-T1, ACPISUM_009096-T1, ACPISUM_013208-T1, ACPISUM_019675-T1, ACPISUM_027245-T1, ACPISUM_029198-T1
GO:0043492	0.00641694	0.998624	6	85	ATPase activity, coupled to movement of substances	MF	1	MF ATPase activity, coupled to movement of substances	ACPISUM_001254-T1, ACPISUM_009096-T1, ACPISUM_013208-T1, ACPISUM_019675-T1, ACPISUM_027245-T1, ACPISUM_029198-T1
GO:0005615	0.00920962	0.997063	9	121	extracellular space	CC	1	CC extracellular space	ACPISUM_000376-T1, ACPISUM_002223-T1, ACPISUM_002882-T1, ACPISUM_003352-T1, ACPISUM_003740-T1, ACPISUM_005018-T1, ACPISUM_021545-T1, ACPISUM_027910-T1, ACPISUM_028967-T1
GO:0036071	0.00943834	0.999653	2	7	N-glycan fucosylation	BP	1	BP N-glycan fucosylation	ACPISUM_011678-T1, ACPISUM_020488-T1
GO:0008424	0.00943834	0.999653	2	7	glycoprotein 6-alpha-L-fucosyltransferase activity	MF	1	MF glycoprotein 6-alpha-L-fucosyltransferase activity	ACPISUM_011678-T1, ACPISUM_020488-T1
GO:0046702	0.00943834	0.999653	2	7	galactoside 6-L-fucosyltransferase activity	MF	1	MF galactoside 6-L-fucosyltransferase activity	ACPISUM_011678-T1, ACPISUM_020488-T1
GO:0046921	0.00943834	0.999653	2	7	alpha-(1->6)-fucosyltransferase activity	MF	1	MF alpha-(1->6)-fucosyltransferase activity	ACPISUM_011678-T1, ACPISUM_020488-T1
GO:0016848	0.0116153	0.999584	2	5	carbon-halide lyase activity	MF	1	MF carbon-halide lyase activity	ACPISUM_019161-T1, ACPISUM_019168-T1
GO:0018833	0.0116153	0.999584	2	5	DDT-dehydrochlorinase activity	MF	1	MF DDT-dehydrochlorinase activity	ACPISUM_019161-T1, ACPISUM_019168-T1
GO:0015399	0.0143949	0.99632	6	93	primary active transmembrane transporter activity	MF	1	MF primary active transmembrane transporter activity	ACPISUM_001254-T1, ACPISUM_009096-T1, ACPISUM_013208-T1, ACPISUM_019675-T1, ACPISUM_027245-T1, ACPISUM_029198-T1
GO:0015405	0.0143949	0.99632	6	93	P-P-bond-hydrolysis-driven transmembrane transporter activity	MF	1	MF P-P-bond-hydrolysis-driven transmembrane transporter activity	ACPISUM_001254-T1, ACPISUM_009096-T1, ACPISUM_013208-T1, ACPISUM_019675-T1, ACPISUM_027245-T1, ACPISUM_029198-T1
GO:0030173	0.0150682	0.999244	2	9	integral component of Golgi membrane	CC	1	CC integral component of Golgi membrane	ACPISUM_011678-T1, ACPISUM_020488-T1
GO:0031228	0.0150682	0.999244	2	9	intrinsic component of Golgi membrane	CC	1	CC intrinsic component of Golgi membrane	ACPISUM_011678-T1, ACPISUM_020488-T1
GO:0016787	0.0160773	0.990186	35	987	hydrolase activity	MF	1	MF hydrolase activity	ACPISUM_000246-T1, ACPISUM_000300-T1, ACPISUM_000376-T1, ACPISUM_000402-T1, ACPISUM_001254-T1, ACPISUM_002223-T1, ACPISUM_002449-T1, ACPISUM_003352-T1, ACPISUM_003737-T1, ACPISUM_005889-T1, ACPISUM_008377-T1, ACPISUM_008379-T1, ACPISUM_008380-T1, ACPISUM_008520-T1, ACPISUM_009096-T1, ACPISUM_009259-T1, ACPISUM_013208-T1, ACPISUM_018507-T1, ACPISUM_018920-T1, ACPISUM_018923-T1, ACPISUM_019141-T1, …
GO:0007259	0.0228364	0.998497	2	12	JAK-STAT cascade	BP	1	BP JAK-STAT cascade	ACPISUM_000402-T1, ACPISUM_009689-T1
GO:0004364	0.023733	0.996944	3	16	glutathione transferase activity	MF	1	MF glutathione transferase activity	ACPISUM_019160-T1, ACPISUM_019161-T1, ACPISUM_019168-T1
GO:0008190	0.0284694	0.997891	2	12	eukaryotic initiation factor 4E binding	MF	1	MF eukaryotic initiation factor 4E binding	ACPISUM_000465-T1, ACPISUM_011066-T1
GO:0032580	0.0353329	0.997025	2	13	Golgi cisterna membrane	CC	1	CC Golgi cisterna membrane	ACPISUM_011678-T1, ACPISUM_020488-T1
GO:0042908	0.0368656	0.996668	2	21	xenobiotic transport	BP	1	BP xenobiotic transport	ACPISUM_009096-T1, ACPISUM_029198-T1
GO:0008559	0.0368656	0.996668	2	21	xenobiotic transmembrane transporting ATPase activity	MF	1	MF xenobiotic transmembrane transporting ATPase activity	ACPISUM_009096-T1, ACPISUM_029198-T1
GO:0042910	0.0368656	0.996668	2	21	xenobiotic transmembrane transporter activity	MF	1	MF xenobiotic transmembrane transporter activity	ACPISUM_009096-T1, ACPISUM_029198-T1
GO:0001906	0.0379036	0.996881	2	9	cell killing	BP	1	BP cell killing	ACPISUM_018920-T1, ACPISUM_018923-T1
GO:0001909	0.0379036	0.996881	2	9	leukocyte mediated cytotoxicity	BP	1	BP leukocyte mediated cytotoxicity	ACPISUM_018920-T1, ACPISUM_018923-T1
GO:0001913	0.0379036	0.996881	2	9	T cell mediated cytotoxicity	BP	1	BP T cell mediated cytotoxicity	ACPISUM_018920-T1, ACPISUM_018923-T1
GO:0031404	0.0379036	0.996881	2	9	chloride ion binding	MF	1	MF chloride ion binding	ACPISUM_018920-T1, ACPISUM_018923-T1
GO:0006855	0.0379906	0.996498	2	22	drug transmembrane transport	BP	1	BP drug transmembrane transport	ACPISUM_009096-T1, ACPISUM_029198-T1
GO:0015238	0.0379906	0.996498	2	22	drug transmembrane transporter activity	MF	1	MF drug transmembrane transporter activity	ACPISUM_009096-T1, ACPISUM_029198-T1
GO:0002250	0.0401315	0.996522	2	10	adaptive immune response	BP	1	BP adaptive immune response	ACPISUM_018920-T1, ACPISUM_018923-T1
GO:0002443	0.0401315	0.996522	2	10	leukocyte mediated immunity	BP	1	BP leukocyte mediated immunity	ACPISUM_018920-T1, ACPISUM_018923-T1
GO:0002449	0.0401315	0.996522	2	10	lymphocyte mediated immunity	BP	1	BP lymphocyte mediated immunity	ACPISUM_018920-T1, ACPISUM_018923-T1
GO:0002456	0.0401315	0.996522	2	10	T cell mediated immunity	BP	1	BP T cell mediated immunity	ACPISUM_018920-T1, ACPISUM_018923-T1
GO:0002460	0.0401315	0.996522	2	10	adaptive immune response based on somatic recombination of immune receptors built from immunoglobulin superfamily domains	BP	1	BP adaptive immune response based on somatic recombination of immune receptors built from immunoglobulin superfamily domains	ACPISUM_018920-T1, ACPISUM_018923-T1
GO:0008417	0.0486063	0.995044	2	15	fucosyltransferase activity	MF	1	MF fucosyltransferase activity	ACPISUM_011678-T1, ACPISUM_020488-T1

## Sheet: S5. Whole N116up on A17
category	over_represented_pvalue	under_represented_pvalue	numDEInCat	numInCat	term	ontology	over_represented_FDR	go_term	gene_ids
GO:0004177	2.71702e-06	1	8	49	aminopeptidase activity	MF	0.0270044	MF aminopeptidase activity	ACPISUM_005699-T1, ACPISUM_009127-T1, ACPISUM_009258-T1, ACPISUM_024778-T1, ACPISUM_025015-T1, ACPISUM_025168-T1, ACPISUM_025240-T1, ACPISUM_026844-T1
GO:0008238	5.25767e-05	0.999993	8	75	exopeptidase activity	MF	0.26128	MF exopeptidase activity	ACPISUM_005699-T1, ACPISUM_009127-T1, ACPISUM_009258-T1, ACPISUM_024778-T1, ACPISUM_025015-T1, ACPISUM_025168-T1, ACPISUM_025240-T1, ACPISUM_026844-T1
GO:0005721	0.0017531	0.999916	3	13	pericentric heterochromatin	CC	1	CC pericentric heterochromatin	ACPISUM_000882-T1, ACPISUM_000883-T1, ACPISUM_027446-T1
GO:0005427	0.00212336	0.999891	3	13	proton-dependent oligopeptide secondary active transmembrane transporter activity	MF	1	MF proton-dependent oligopeptide secondary active transmembrane transporter activity	ACPISUM_003407-T1, ACPISUM_011552-T1, ACPISUM_029047-T1
GO:0015322	0.00212336	0.999891	3	13	secondary active oligopeptide transmembrane transporter activity	MF	1	MF secondary active oligopeptide transmembrane transporter activity	ACPISUM_003407-T1, ACPISUM_011552-T1, ACPISUM_029047-T1
GO:0015373	0.00243927	0.999961	2	5	anion:sodium symporter activity	MF	1	MF anion:sodium symporter activity	ACPISUM_009269-T1, ACPISUM_009272-T1
GO:0008507	0.00243927	0.999961	2	5	sodium:iodide symporter activity	MF	1	MF sodium:iodide symporter activity	ACPISUM_009269-T1, ACPISUM_009272-T1
GO:0042887	0.00249934	0.999862	3	14	amide transmembrane transporter activity	MF	1	MF amide transmembrane transporter activity	ACPISUM_003407-T1, ACPISUM_011552-T1, ACPISUM_029047-T1
GO:0035672	0.00249934	0.999862	3	14	oligopeptide transmembrane transport	BP	1	BP oligopeptide transmembrane transport	ACPISUM_003407-T1, ACPISUM_011552-T1, ACPISUM_029047-T1
GO:0035673	0.00249934	0.999862	3	14	oligopeptide transmembrane transporter activity	MF	1	MF oligopeptide transmembrane transporter activity	ACPISUM_003407-T1, ACPISUM_011552-T1, ACPISUM_029047-T1
GO:0006857	0.00249934	0.999862	3	14	oligopeptide transport	BP	1	BP oligopeptide transport	ACPISUM_003407-T1, ACPISUM_011552-T1, ACPISUM_029047-T1
GO:0005722	0.00260167	0.999957	2	5	beta-heterochromatin	CC	1	CC beta-heterochromatin	ACPISUM_000882-T1, ACPISUM_000883-T1
GO:0070011	0.00516545	0.99826	11	237	peptidase activity, acting on L-amino acid peptides	MF	1	MF peptidase activity, acting on L-amino acid peptides	ACPISUM_005699-T1, ACPISUM_009127-T1, ACPISUM_009258-T1, ACPISUM_011895-T1, ACPISUM_018043-T1, ACPISUM_024778-T1, ACPISUM_025015-T1, ACPISUM_025168-T1, ACPISUM_025240-T1, ACPISUM_026844-T1, ACPISUM_028943-T1
GO:0006336	0.00630533	0.999812	2	7	DNA replication-independent nucleosome assembly	BP	1	BP DNA replication-independent nucleosome assembly	ACPISUM_000882-T1, ACPISUM_000883-T1
GO:0034724	0.00630533	0.999812	2	7	DNA replication-independent nucleosome organization	BP	1	BP DNA replication-independent nucleosome organization	ACPISUM_000882-T1, ACPISUM_000883-T1
GO:0000775	0.00656039	0.999126	4	44	chromosome, centromeric region	CC	1	CC chromosome, centromeric region	ACPISUM_000882-T1, ACPISUM_000883-T1, ACPISUM_027446-T1, ACPISUM_027809-T1
GO:0008233	0.00658109	0.997708	11	242	peptidase activity	MF	1	MF peptidase activity	ACPISUM_005699-T1, ACPISUM_009127-T1, ACPISUM_009258-T1, ACPISUM_011895-T1, ACPISUM_018043-T1, ACPISUM_024778-T1, ACPISUM_025015-T1, ACPISUM_025168-T1, ACPISUM_025240-T1, ACPISUM_026844-T1, ACPISUM_028943-T1
GO:0015833	0.00718485	0.999399	3	18	peptide transport	BP	1	BP peptide transport	ACPISUM_003407-T1, ACPISUM_011552-T1, ACPISUM_029047-T1
GO:0015291	0.00846673	0.998068	6	102	secondary active transmembrane transporter activity	MF	1	MF secondary active transmembrane transporter activity	ACPISUM_003407-T1, ACPISUM_009269-T1, ACPISUM_009272-T1, ACPISUM_011552-T1, ACPISUM_027716-T1, ACPISUM_029047-T1
GO:0009148	0.00860576	0.999715	2	6	pyrimidine nucleoside triphosphate biosynthetic process	BP	1	BP pyrimidine nucleoside triphosphate biosynthetic process	ACPISUM_027343-T1, ACPISUM_027568-T1
GO:0042585	0.00992561	0.999601	2	9	germinal vesicle	CC	1	CC germinal vesicle	ACPISUM_000882-T1, ACPISUM_000883-T1
GO:0042886	0.00997218	0.999042	3	21	amide transport	BP	1	BP amide transport	ACPISUM_003407-T1, ACPISUM_011552-T1, ACPISUM_029047-T1
GO:0009147	0.0106486	0.999584	2	7	pyrimidine nucleoside triphosphate metabolic process	BP	1	BP pyrimidine nucleoside triphosphate metabolic process	ACPISUM_027343-T1, ACPISUM_027568-T1
GO:0006508	0.0121928	0.995618	10	222	proteolysis	BP	1	BP proteolysis	ACPISUM_005699-T1, ACPISUM_009258-T1, ACPISUM_018043-T1, ACPISUM_023305-T1, ACPISUM_024778-T1, ACPISUM_025015-T1, ACPISUM_025168-T1, ACPISUM_025240-T1, ACPISUM_026844-T1, ACPISUM_028943-T1
GO:0015181	0.0135201	0.9994	2	7	arginine transmembrane transporter activity	MF	1	MF arginine transmembrane transporter activity	ACPISUM_008156-T1, ACPISUM_016349-T1
GO:0015809	0.0135201	0.9994	2	7	arginine transport	BP	1	BP arginine transport	ACPISUM_008156-T1, ACPISUM_016349-T1
GO:0005289	0.0135201	0.9994	2	7	high-affinity arginine transmembrane transporter activity	MF	1	MF high-affinity arginine transmembrane transporter activity	ACPISUM_008156-T1, ACPISUM_016349-T1
GO:0005287	0.0135201	0.9994	2	7	high-affinity basic amino acid transmembrane transporter activity	MF	1	MF high-affinity basic amino acid transmembrane transporter activity	ACPISUM_008156-T1, ACPISUM_016349-T1
GO:0015189	0.0135201	0.9994	2	7	L-lysine transmembrane transporter activity	MF	1	MF L-lysine transmembrane transporter activity	ACPISUM_008156-T1, ACPISUM_016349-T1
GO:0015819	0.0135201	0.9994	2	7	lysine transport	BP	1	BP lysine transport	ACPISUM_008156-T1, ACPISUM_016349-T1
GO:0002537	0.0135201	0.9994	2	7	nitric oxide production involved in inflammatory response	BP	1	BP nitric oxide production involved in inflammatory response	ACPISUM_008156-T1, ACPISUM_016349-T1
GO:0002532	0.0135201	0.9994	2	7	production of molecular mediator involved in inflammatory response	BP	1	BP production of molecular mediator involved in inflammatory response	ACPISUM_008156-T1, ACPISUM_016349-T1
GO:0005701	0.0140829	0.999293	2	11	polytene chromosome chromocenter	CC	1	CC polytene chromosome chromocenter	ACPISUM_000882-T1, ACPISUM_000883-T1
GO:0006809	0.0146125	0.999299	2	8	nitric oxide biosynthetic process	BP	1	BP nitric oxide biosynthetic process	ACPISUM_008156-T1, ACPISUM_016349-T1
GO:0031145	0.014621	0.999279	2	9	anaphase-promoting complex-dependent catabolic process	BP	1	BP anaphase-promoting complex-dependent catabolic process	ACPISUM_018043-T1, ACPISUM_023305-T1
GO:0042116	0.0159762	0.999197	2	8	macrophage activation	BP	1	BP macrophage activation	ACPISUM_008156-T1, ACPISUM_016349-T1
GO:0002274	0.0159762	0.999197	2	8	myeloid leukocyte activation	BP	1	BP myeloid leukocyte activation	ACPISUM_008156-T1, ACPISUM_016349-T1
GO:0072527	0.0167652	0.998009	3	26	pyrimidine-containing compound metabolic process	BP	1	BP pyrimidine-containing compound metabolic process	ACPISUM_027343-T1, ACPISUM_027568-T1, ACPISUM_027726-T1
GO:0000792	0.0174023	0.997873	3	32	heterochromatin	CC	1	CC heterochromatin	ACPISUM_000882-T1, ACPISUM_000883-T1, ACPISUM_027446-T1
GO:0006954	0.0188978	0.998933	2	9	inflammatory response	BP	1	BP inflammatory response	ACPISUM_008156-T1, ACPISUM_016349-T1
GO:0001674	0.0194145	0.998829	2	12	female germ cell nucleus	CC	1	CC female germ cell nucleus	ACPISUM_000882-T1, ACPISUM_000883-T1
GO:0000064	0.0201991	0.998818	2	9	L-ornithine transmembrane transporter activity	MF	1	MF L-ornithine transmembrane transporter activity	ACPISUM_008156-T1, ACPISUM_016349-T1
GO:0015822	0.0201991	0.998818	2	9	ornithine transport	BP	1	BP ornithine transport	ACPISUM_008156-T1, ACPISUM_016349-T1
GO:0046209	0.0244419	0.998383	2	10	nitric oxide metabolic process	BP	1	BP nitric oxide metabolic process	ACPISUM_008156-T1, ACPISUM_016349-T1
GO:0006213	0.0248635	0.998312	2	11	pyrimidine nucleoside metabolic process	BP	1	BP pyrimidine nucleoside metabolic process	ACPISUM_027343-T1, ACPISUM_027568-T1
GO:0070868	0.0253021	0.998206	2	14	heterochromatin organization involved in chromatin silencing	BP	1	BP heterochromatin organization involved in chromatin silencing	ACPISUM_000882-T1, ACPISUM_000883-T1
GO:0043073	0.0253809	0.998198	2	14	germ cell nucleus	CC	1	CC germ cell nucleus	ACPISUM_000882-T1, ACPISUM_000883-T1
GO:0016728	0.0258516	0.998208	2	11	oxidoreductase activity, acting on CH or CH2 groups, disulfide as acceptor	MF	1	MF oxidoreductase activity, acting on CH or CH2 groups, disulfide as acceptor	ACPISUM_022854-T1, ACPISUM_027568-T1
GO:0004748	0.0258516	0.998208	2	11	ribonucleoside-diphosphate reductase activity, thioredoxin disulfide as acceptor	MF	1	MF ribonucleoside-diphosphate reductase activity, thioredoxin disulfide as acceptor	ACPISUM_022854-T1, ACPISUM_027568-T1
GO:0005971	0.0258516	0.998208	2	11	ribonucleoside-diphosphate reductase complex	CC	1	CC ribonucleoside-diphosphate reductase complex	ACPISUM_022854-T1, ACPISUM_027568-T1
GO:0050830	0.026147	0.998114	2	14	defense response to Gram-positive bacterium	BP	1	BP defense response to Gram-positive bacterium	ACPISUM_001649-T1, ACPISUM_005414-T1
GO:0043030	0.0262959	0.998228	2	9	regulation of macrophage activation	BP	1	BP regulation of macrophage activation	ACPISUM_008156-T1, ACPISUM_016349-T1
GO:0045321	0.0264918	0.998114	2	12	leukocyte activation	BP	1	BP leukocyte activation	ACPISUM_008156-T1, ACPISUM_016349-T1
GO:0016725	0.02701	0.998057	2	12	oxidoreductase activity, acting on CH or CH2 groups	MF	1	MF oxidoreductase activity, acting on CH or CH2 groups	ACPISUM_022854-T1, ACPISUM_027568-T1
GO:0010369	0.0284673	0.997818	2	16	chromocenter	CC	1	CC chromocenter	ACPISUM_000882-T1, ACPISUM_000883-T1
GO:0046331	0.0290288	0.98941	8	193	lateral inhibition	BP	1	BP lateral inhibition	ACPISUM_001253-T1, ACPISUM_005699-T1, ACPISUM_009258-T1, ACPISUM_024778-T1, ACPISUM_025015-T1, ACPISUM_025168-T1, ACPISUM_025240-T1, ACPISUM_026844-T1
GO:0019955	0.0309561	0.997503	2	17	cytokine binding	MF	1	MF cytokine binding	ACPISUM_005414-T1, ACPISUM_017104-T1, ACPISUM_017105-T1
GO:0006334	0.0313251	0.997489	2	15	nucleosome assembly	BP	1	BP nucleosome assembly	ACPISUM_000882-T1, ACPISUM_000883-T1
GO:0045168	0.0326308	0.987826	8	196	cell-cell signaling involved in cell fate commitment	BP	1	BP cell-cell signaling involved in cell fate commitment	ACPISUM_001253-T1, ACPISUM_005699-T1, ACPISUM_009258-T1, ACPISUM_024778-T1, ACPISUM_025015-T1, ACPISUM_025168-T1, ACPISUM_025240-T1, ACPISUM_026844-T1
GO:0009142	0.0356367	0.997023	2	12	nucleoside triphosphate biosynthetic process	BP	1	BP nucleoside triphosphate biosynthetic process	ACPISUM_027343-T1, ACPISUM_027568-T1
GO:0043065	0.0357211	0.994224	3	35	positive regulation of apoptotic process	BP	1	BP positive regulation of apoptotic process	ACPISUM_000882-T1, ACPISUM_000883-T1, ACPISUM_022663-T1
GO:0050727	0.0380511	0.996749	2	11	regulation of inflammatory response	BP	1	BP regulation of inflammatory response	ACPISUM_008156-T1, ACPISUM_016349-T1
GO:0050865	0.0397672	0.996473	2	12	regulation of cell activation	BP	1	BP regulation of cell activation	ACPISUM_008156-T1, ACPISUM_016349-T1
GO:0002694	0.0397672	0.996473	2	12	regulation of leukocyte activation	BP	1	BP regulation of leukocyte activation	ACPISUM_008156-T1, ACPISUM_016349-T1
GO:0015294	0.0460729	0.991641	3	49	solute:cation symporter activity	MF	1	MF solute:cation symporter activity	ACPISUM_009269-T1, ACPISUM_009272-T1, ACPISUM_027716-T1
GO:0031347	0.047429	0.991333	3	44	regulation of defense response	BP	1	BP regulation of defense response	ACPISUM_005414-T1, ACPISUM_008156-T1, ACPISUM_016349-T1
GO:0046352	0.0474344	0.995201	2	16	disaccharide catabolic process	BP	1	BP disaccharide catabolic process	ACPISUM_024717-T1, ACPISUM_027716-T1
GO:0009313	0.0474344	0.995201	2	16	oligosaccharide catabolic process	BP	1	BP oligosaccharide catabolic process	ACPISUM_024717-T1, ACPISUM_027716-T1
GO:0042246	0.047787	0.995117	2	17	tissue regeneration	BP	1	BP tissue regeneration	ACPISUM_022854-T1, ACPISUM_027568-T1
GO:0015293	0.0482134	0.991087	3	50	symporter activity	MF	1	MF symporter activity	ACPISUM_009269-T1, ACPISUM_009272-T1, ACPISUM_027716-T1

## Sheet: S6. Whole PS01up on A17
category	over_represented_pvalue	under_represented_pvalue	numDEInCat	numInCat	term	ontology	over_represented_FDR	go_term	gene_ids
GO:0004177	1.42525e-07	1	9	49	aminopeptidase activity	MF	0.00141655	MF aminopeptidase activity	ACPISUM_000376-T1, ACPISUM_002223-T1, ACPISUM_003352-T1, ACPISUM_003353-T1, ACPISUM_003737-T1, ACPISUM_019952-T1, ACPISUM_023448-T1, ACPISUM_027910-T1, ACPISUM_028967-T1
GO:0017177	2.09292e-06	1	4	8	glucosidase II complex	CC	0.0104007	CC glucosidase II complex	ACPISUM_008375-T1, ACPISUM_008377-T1, ACPISUM_008379-T1, ACPISUM_008380-T1
GO:0008238	3.9768e-06	1	9	75	exopeptidase activity	MF	0.0131751	MF exopeptidase activity	ACPISUM_000376-T1, ACPISUM_002223-T1, ACPISUM_003352-T1, ACPISUM_003353-T1, ACPISUM_003737-T1, ACPISUM_019952-T1, ACPISUM_023448-T1, ACPISUM_027910-T1, ACPISUM_028967-T1
GO:0004558	0.00037379	0.999979	4	22	alpha-1,4-glucosidase activity	MF	0.840709	MF alpha-1,4-glucosidase activity	ACPISUM_008375-T1, ACPISUM_008377-T1, ACPISUM_008379-T1, ACPISUM_008380-T1
GO:0015926	0.000422935	0.999975	4	24	glucosidase activity	MF	0.840709	MF glucosidase activity	ACPISUM_008375-T1, ACPISUM_008377-T1, ACPISUM_008379-T1, ACPISUM_008380-T1
GO:0006909	0.00674384	0.997934	9	198	phagocytosis	BP	1	BP phagocytosis	ACPISUM_000376-T1, ACPISUM_002223-T1, ACPISUM_003352-T1, ACPISUM_003353-T1, ACPISUM_019952-T1, ACPISUM_020816-T1, ACPISUM_023562-T1, ACPISUM_027910-T1, ACPISUM_028967-T1
GO:0005615	0.00837968	0.997579	8	124	extracellular space	CC	1	CC extracellular space	ACPISUM_000376-T1, ACPISUM_002223-T1, ACPISUM_003352-T1, ACPISUM_003353-T1, ACPISUM_019952-T1, ACPISUM_021997-T1, ACPISUM_027910-T1, ACPISUM_028967-T1
GO:0046331	0.00893501	0.99714	9	193	lateral inhibition	BP	1	BP lateral inhibition	ACPISUM_000376-T1, ACPISUM_002223-T1, ACPISUM_003352-T1, ACPISUM_003353-T1, ACPISUM_003737-T1, ACPISUM_019952-T1, ACPISUM_023448-T1, ACPISUM_027910-T1, ACPISUM_028967-T1
GO:0045168	0.0103953	0.99659	9	196	cell-cell signaling involved in cell fate commitment	BP	1	BP cell-cell signaling involved in cell fate commitment	ACPISUM_000376-T1, ACPISUM_002223-T1, ACPISUM_003352-T1, ACPISUM_003353-T1, ACPISUM_003737-T1, ACPISUM_019952-T1, ACPISUM_023448-T1, ACPISUM_027910-T1, ACPISUM_028967-T1
GO:0006508	0.0114086	0.99594	10	222	proteolysis	BP	1	BP proteolysis	ACPISUM_000376-T1, ACPISUM_002223-T1, ACPISUM_003352-T1, ACPISUM_003353-T1, ACPISUM_003737-T1, ACPISUM_019952-T1, ACPISUM_023156-T1, ACPISUM_023448-T1, ACPISUM_027910-T1, ACPISUM_028967-T1
GO:0070011	0.0120871	0.995656	10	237	peptidase activity, acting on L-amino acid peptides	MF	1	MF peptidase activity, acting on L-amino acid peptides	ACPISUM_000376-T1, ACPISUM_002223-T1, ACPISUM_003352-T1, ACPISUM_003353-T1, ACPISUM_003737-T1, ACPISUM_019952-T1, ACPISUM_023156-T1, ACPISUM_023448-T1, ACPISUM_027910-T1, ACPISUM_028967-T1
GO:0008233	0.0152635	0.994313	10	242	peptidase activity	MF	1	MF peptidase activity	ACPISUM_000376-T1, ACPISUM_002223-T1, ACPISUM_003352-T1, ACPISUM_003353-T1, ACPISUM_003737-T1, ACPISUM_019952-T1, ACPISUM_023156-T1, ACPISUM_023448-T1, ACPISUM_027910-T1, ACPISUM_028967-T1
GO:0004553	0.0213073	0.995919	4	66	hydrolase activity, hydrolyzing O-glycosyl compounds	MF	1	MF hydrolase activity, hydrolyzing O-glycosyl compounds	ACPISUM_008375-T1, ACPISUM_008377-T1, ACPISUM_008379-T1, ACPISUM_008380-T1
GO:0045165	0.0244687	0.988827	13	400	cell fate commitment	BP	1	BP cell fate commitment	ACPISUM_000376-T1, ACPISUM_000402-T1, ACPISUM_002223-T1, ACPISUM_003352-T1, ACPISUM_003353-T1, ACPISUM_003737-T1, ACPISUM_016389-T1, ACPISUM_017422-T1, ACPISUM_019952-T1, ACPISUM_022113-T1, ACPISUM_023448-T1, ACPISUM_027910-T1, ACPISUM_028967-T1
GO:0019955	0.025039	0.998197	2	17	cytokine binding	MF	1	MF cytokine binding	ACPISUM_000402-T1, ACPISUM_017422-T1
GO:0048839	0.0264414	0.998213	2	9	inner ear development	BP	1	BP inner ear development	ACPISUM_023298-T1, ACPISUM_023562-T1
GO:0016798	0.0285897	0.993998	4	71	hydrolase activity, acting on glycosyl bonds	MF	1	MF hydrolase activity, acting on glycosyl bonds	ACPISUM_008375-T1, ACPISUM_008377-T1, ACPISUM_008379-T1, ACPISUM_008380-T1
GO:0043583	0.033537	0.997368	2	10	ear development	BP	1	BP ear development	ACPISUM_023298-T1, ACPISUM_023562-T1
GO:0048562	0.0348042	0.997008	2	17	embryonic organ morphogenesis	BP	1	BP embryonic organ morphogenesis	ACPISUM_016389-T1, ACPISUM_023562-T1
GO:0044421	0.0383748	0.985247	8	179	extracellular region part	CC	1	CC extracellular region part	ACPISUM_000376-T1, ACPISUM_002223-T1, ACPISUM_003352-T1, ACPISUM_003353-T1, ACPISUM_019952-T1, ACPISUM_021997-T1, ACPISUM_027910-T1, ACPISUM_028967-T1
GO:0044432	0.0408029	0.986737	6	117	endoplasmic reticulum part	CC	1	CC endoplasmic reticulum part	ACPISUM_008375-T1, ACPISUM_008377-T1, ACPISUM_008379-T1, ACPISUM_008380-T1, ACPISUM_010865-T1, ACPISUM_024008-T1
GO:0016298	0.0423617	0.992635	3	39	lipase activity	MF	1	MF lipase activity	ACPISUM_005889-T1, ACPISUM_007645-T1, ACPISUM_027473-T1
GO:0004620	0.0481131	0.995016	2	19	phospholipase activity	MF	1	MF phospholipase activity	ACPISUM_005889-T1, ACPISUM_027473-T1

## Sheet: S7. Whole AVRup on A17
category	over_represented_pvalue	under_represented_pvalue	numDEInCat	numInCat	term	ontology	over_represented_FDR	go_term	gene_ids
GO:0017177	2.41767e-06	1	3	8	glucosidase II complex	CC	0.0239785	CC glucosidase II complex	ACPISUM_008377-T1, ACPISUM_008379-T1, ACPISUM_008380-T1	https://www.ebi.ac.uk/QuickGO/term/GO:0017177
GO:0004558	0.000109226	0.999998	3	23	alpha-1,4-glucosidase activity	MF	0.253218	MF alpha-1,4-glucosidase activity	ACPISUM_008377-T1, ACPISUM_008379-T1, ACPISUM_008380-T1
GO:0015926	0.00012207	0.999998	3	25	glucosidase activity	MF	0.253218	MF glucosidase activity	ACPISUM_008377-T1, ACPISUM_008379-T1, ACPISUM_008380-T1
GO:0035079	0.000127656	1	2	6	polytene chromosome puffing	BP	0.253218	BP polytene chromosome puffing	ACPISUM_003311-T1, ACPISUM_015431-T1
GO:0035080	0.000127656	1	2	6	heat shock-mediated polytene chromosome puffing	BP	0.253218	BP heat shock-mediated polytene chromosome puffing	ACPISUM_003311-T1, ACPISUM_015431-T1
GO:0031427	0.000418368	0.999997	2	11	response to methotrexate	BP	0.691562	BP response to methotrexate	ACPISUM_003311-T1, ACPISUM_015431-T1
GO:0034605	0.00168903	0.99997	2	18	cellular response to heat	BP	1	BP cellular response to heat	ACPISUM_003311-T1, ACPISUM_015431-T1
GO:0004553	0.00202066	0.999886	3	64	hydrolase activity, hydrolyzing O-glycosyl compounds	MF	1	MF hydrolase activity, hydrolyzing O-glycosyl compounds	ACPISUM_008377-T1, ACPISUM_008379-T1, ACPISUM_008380-T1
GO:0016798	0.00265296	0.999834	3	69	hydrolase activity, acting on glycosyl bonds	MF	1	MF hydrolase activity, acting on glycosyl bonds	ACPISUM_008377-T1, ACPISUM_008379-T1, ACPISUM_008380-T1
GO:0051276	0.0079867	0.99852	5	302	chromosome organization	BP	1	BP chromosome organization	ACPISUM_003311-T1, ACPISUM_015431-T1, ACPISUM_016389-T1, ACPISUM_022113-T1, ACPISUM_023241-T1
GO:0051082	0.00923514	0.999597	2	31	unfolded protein binding	MF	1	MF unfolded protein binding	ACPISUM_003311-T1, ACPISUM_015431-T1
GO:0006333	0.0159974	0.999061	2	38	chromatin assembly or disassembly	BP	1	BP chromatin assembly or disassembly	ACPISUM_016389-T1, ACPISUM_023241-T1
GO:0009408	0.0169907	0.99896	2	52	response to heat	BP	1	BP response to heat	ACPISUM_003311-T1, ACPISUM_015431-T1
GO:0042594	0.0218989	0.998463	2	57	response to starvation	BP	1	BP response to starvation	ACPISUM_003311-T1, ACPISUM_015431-T1
GO:0044432	0.0229676	0.996819	3	118	endoplasmic reticulum part	CC	1	CC endoplasmic reticulum part	ACPISUM_008377-T1, ACPISUM_008379-T1, ACPISUM_008380-T1
GO:0006323	0.0303139	0.997459	2	68	DNA packaging	BP	1	BP DNA packaging	ACPISUM_016389-T1, ACPISUM_022113-T1
GO:0019827	0.034099	0.996955	2	68	stem cell population maintenance	BP	1	BP stem cell population maintenance	ACPISUM_016389-T1, ACPISUM_022113-T1
GO:0006457	0.0361396	0.996677	2	62	protein folding	BP	1	BP protein folding	ACPISUM_003311-T1, ACPISUM_015431-T1
GO:0031667	0.0367806	0.996574	2	72	response to nutrient levels	BP	1	BP response to nutrient levels	ACPISUM_003311-T1, ACPISUM_015431-T1
GO:0009266	0.0380148	0.99639	2	78	response to temperature stimulus	BP	1	BP response to temperature stimulus	ACPISUM_003311-T1, ACPISUM_015431-T1
GO:0009991	0.0385368	0.996317	2	74	response to extracellular stimulus	BP	1	BP response to extracellular stimulus	ACPISUM_003311-T1, ACPISUM_015431-T1
GO:0010243	0.0410495	0.995937	2	77	response to organonitrogen compound	BP	1	BP response to organonitrogen compound	ACPISUM_003311-T1, ACPISUM_015431-T1
GO:0001666	0.0418813	0.995814	2	72	response to hypoxia	BP	1	BP response to hypoxia	ACPISUM_003311-T1, ACPISUM_015431-T1
GO:0036293	0.0446322	0.995376	2	77	response to decreased oxygen levels	BP	1	BP response to decreased oxygen levels	ACPISUM_003311-T1, ACPISUM_015431-T1
GO:0070482	0.0446322	0.995376	2	77	response to oxygen levels	BP	1	BP response to oxygen levels	ACPISUM_003311-T1, ACPISUM_015431-T1
GO:0006325	0.0451991	0.991824	3	186	chromatin organization	BP	1	BP chromatin organization	ACPISUM_016389-T1, ACPISUM_022113-T1, ACPISUM_023241-T1
GO:0071103	0.0478918	0.994829	2	91	DNA conformation change	BP	1	BP DNA conformation change	ACPISUM_016389-T1, ACPISUM_022113-T1

## Sheet: S8. SG proteins N116up 
category	over_represented_pvalue	under_represented_pvalue	numDEInCat	numInCat	term	ontology	over_represented_FDR	go_term	gene_ids
GO:0003983	4.96794e-06	1	3	3	UTP:glucose-1-phosphate uridylyltransferase activity	MF	0.0213547	MF UTP:glucose-1-phosphate uridylyltransferase activity	ACPISUM_004560-T1, ACPISUM_004561-T1, ACPISUM_021100-T1
GO:0051748	4.96794e-06	1	3	3	UTP-monosaccharide-1-phosphate uridylyltransferase activity	MF	0.0213547	MF UTP-monosaccharide-1-phosphate uridylyltransferase activity	ACPISUM_004560-T1, ACPISUM_004561-T1, ACPISUM_021100-T1
GO:0070569	4.87602e-05	1	3	5	uridylyltransferase activity	MF	0.0954106	MF uridylyltransferase activity	ACPISUM_004560-T1, ACPISUM_004561-T1, ACPISUM_021100-T1
GO:0008233	5.54907e-05	0.999989	12	171	peptidase activity	MF	0.0954106	MF peptidase activity	ACPISUM_005442-T1, ACPISUM_005699-T1, ACPISUM_008361-T1, ACPISUM_008364-T1, ACPISUM_009259-T1, ACPISUM_011156-T1, ACPISUM_011956-T1, ACPISUM_017617-T1, ACPISUM_020927-T1, ACPISUM_022388-T1, ACPISUM_024301-T1, ACPISUM_025168-T1
GO:0004857	0.000100576	0.999994	5	28	enzyme inhibitor activity	MF	0.144109	MF enzyme inhibitor activity	ACPISUM_001525-T1, ACPISUM_005016-T1, ACPISUM_013089-T1, ACPISUM_016013-T1, ACPISUM_021231-T1
GO:0043086	0.000277203	0.999969	6	53	negative regulation of catalytic activity	BP	0.340445	BP negative regulation of catalytic activity	ACPISUM_001525-T1, ACPISUM_005016-T1, ACPISUM_009370-T1, ACPISUM_013089-T1, ACPISUM_016013-T1, ACPISUM_021231-T1
GO:0044092	0.000456247	0.999944	6	58	negative regulation of molecular function	BP	0.490294	BP negative regulation of molecular function	ACPISUM_001525-T1, ACPISUM_005016-T1, ACPISUM_009370-T1, ACPISUM_013089-T1, ACPISUM_016013-T1, ACPISUM_021231-T1
GO:0000257	0.000878017	0.999995	2	3	nitrilase activity	MF	0.513675	MF nitrilase activity	ACPISUM_008729-T1, ACPISUM_008730-T1
GO:0016815	0.000878017	0.999995	2	3	hydrolase activity, acting on carbon-nitrogen (but not peptide) bonds, in nitriles	MF	0.513675	MF hydrolase activity, acting on carbon-nitrogen (but not peptide) bonds, in nitriles	ACPISUM_008729-T1, ACPISUM_008730-T1
GO:0018401	0.000890044	0.999995	2	3	peptidyl-proline hydroxylation to 4-hydroxy-L-proline	BP	0.513675	BP peptidyl-proline hydroxylation to 4-hydroxy-L-proline	ACPISUM_019186-T1, ACPISUM_019188-T1
GO:0019471	0.000890044	0.999995	2	3	4-hydroxyproline metabolic process	BP	0.513675	BP 4-hydroxyproline metabolic process	ACPISUM_019186-T1, ACPISUM_019188-T1
GO:0019511	0.000890044	0.999995	2	3	peptidyl-proline hydroxylation	BP	0.513675	BP peptidyl-proline hydroxylation	ACPISUM_019186-T1, ACPISUM_019188-T1
GO:0045335	0.000892666	0.999995	2	3	phagocytic vesicle	CC	0.513675	CC phagocytic vesicle	ACPISUM_003843-T1, ACPISUM_004956-T1
GO:0004839	0.000896258	0.999995	2	3	ubiquitin activating enzyme activity	MF	0.513675	MF ubiquitin activating enzyme activity	ACPISUM_015179-T1, ACPISUM_020367-T1
GO:0004175	0.00102982	0.999792	8	114	endopeptidase activity	MF	0.522943	MF endopeptidase activity	ACPISUM_005442-T1, ACPISUM_008361-T1, ACPISUM_008364-T1, ACPISUM_011156-T1, ACPISUM_011956-T1, ACPISUM_017617-T1, ACPISUM_020927-T1, ACPISUM_022388-T1
GO:0005576	0.00103409	0.999704	12	234	extracellular region	CC	0.522943	CC extracellular region	ACPISUM_002660-T1, ACPISUM_005016-T1, ACPISUM_009015-T1, ACPISUM_009236-T1, ACPISUM_013274-T1, ACPISUM_016013-T1, ACPISUM_016526-T1, ACPISUM_019649-T1, ACPISUM_020927-T1, ACPISUM_021231-T1, ACPISUM_021770-T1, ACPISUM_024301-T1
GO:0006508	0.00179767	0.999559	9	156	proteolysis	BP	0.858589	BP proteolysis	ACPISUM_005442-T1, ACPISUM_005699-T1, ACPISUM_009259-T1, ACPISUM_011956-T1, ACPISUM_015179-T1, ACPISUM_017617-T1, ACPISUM_022388-T1, ACPISUM_024301-T1, ACPISUM_025168-T1
GO:0019992	0.00198021	0.999899	3	15	diacylglycerol binding	MF	0.873378	MF diacylglycerol binding	ACPISUM_009015-T1, ACPISUM_015567-T1, ACPISUM_016526-T1
GO:0051707	0.00203182	0.999598	7	102	response to other organism	BP	0.873378	BP response to other organism	ACPISUM_005016-T1, ACPISUM_007486-T1, ACPISUM_009015-T1, ACPISUM_016013-T1, ACPISUM_016526-T1, ACPISUM_020927-T1, ACPISUM_024301-T1
GO:0009607	0.00226571	0.999543	7	104	response to biotic stimulus	BP	0.927537	BP response to biotic stimulus	ACPISUM_005016-T1, ACPISUM_007486-T1, ACPISUM_009015-T1, ACPISUM_016013-T1, ACPISUM_016526-T1, ACPISUM_020927-T1, ACPISUM_024301-T1
GO:0019725	0.00258989	0.99964	5	51	cellular homeostasis	BP	1	BP cellular homeostasis	ACPISUM_001525-T1, ACPISUM_003843-T1, ACPISUM_010571-T1, ACPISUM_013065-T1, ACPISUM_015164-T1
GO:0008270	0.0028472	0.999832	3	17	zinc ion binding	MF	1	MF zinc ion binding	ACPISUM_006992-T1, ACPISUM_023658-T1, ACPISUM_024301-T1
GO:0019210	0.00285142	0.999951	2	5	kinase inhibitor activity	MF	1	MF kinase inhibitor activity	ACPISUM_013089-T1, ACPISUM_021231-T1
GO:0042592	0.00393558	0.999121	7	111	homeostatic process	BP	1	BP homeostatic process	ACPISUM_001525-T1, ACPISUM_002095-T1, ACPISUM_003843-T1, ACPISUM_007486-T1, ACPISUM_010571-T1, ACPISUM_013065-T1, ACPISUM_015164-T1
GO:0008641	0.00428572	0.999902	2	6	ubiquitin-like modifier activating enzyme activity	MF	1	MF ubiquitin-like modifier activating enzyme activity	ACPISUM_015179-T1, ACPISUM_020367-T1
GO:0006979	0.00430721	0.99932	5	60	response to oxidative stress	BP	1	BP response to oxidative stress	ACPISUM_003074-T1, ACPISUM_015164-T1, ACPISUM_020661-T1, ACPISUM_021231-T1, ACPISUM_023658-T1
GO:0051704	0.00464463	0.99868	9	181	multi-organism process	BP	1	BP multi-organism process	ACPISUM_005016-T1, ACPISUM_007486-T1, ACPISUM_009015-T1, ACPISUM_010204-T1, ACPISUM_013065-T1, ACPISUM_016013-T1, ACPISUM_016526-T1, ACPISUM_020927-T1, ACPISUM_024301-T1
GO:0008289	0.00513777	0.999151	5	65	lipid binding	MF	1	MF lipid binding	ACPISUM_003843-T1, ACPISUM_009015-T1, ACPISUM_015567-T1, ACPISUM_016526-T1, ACPISUM_021231-T1
GO:0001933	0.00532629	0.999596	3	21	negative regulation of protein phosphorylation	BP	1	BP negative regulation of protein phosphorylation	ACPISUM_009370-T1, ACPISUM_013089-T1, ACPISUM_021231-T1
GO:0032269	0.00588544	0.998994	5	66	negative regulation of cellular protein metabolic process	BP	1	BP negative regulation of cellular protein metabolic process	ACPISUM_005016-T1, ACPISUM_009370-T1, ACPISUM_013089-T1, ACPISUM_016013-T1, ACPISUM_021231-T1
GO:0004867	0.00591393	0.999831	2	7	serine-type endopeptidase inhibitor activity	MF	1	MF serine-type endopeptidase inhibitor activity	ACPISUM_005016-T1, ACPISUM_016013-T1
GO:0042326	0.00690421	0.999419	3	23	negative regulation of phosphorylation	BP	1	BP negative regulation of phosphorylation	ACPISUM_009370-T1, ACPISUM_013089-T1, ACPISUM_021231-T1
GO:0051248	0.00707393	0.998734	5	69	negative regulation of protein metabolic process	BP	1	BP negative regulation of protein metabolic process	ACPISUM_005016-T1, ACPISUM_009370-T1, ACPISUM_013089-T1, ACPISUM_016013-T1, ACPISUM_021231-T1
GO:0008238	0.00747875	0.998974	4	44	exopeptidase activity	MF	1	MF exopeptidase activity	ACPISUM_005699-T1, ACPISUM_009259-T1, ACPISUM_024301-T1, ACPISUM_025168-T1
GO:0061097	0.00779989	0.999732	2	8	regulation of protein tyrosine kinase activity	BP	1	BP regulation of protein tyrosine kinase activity	ACPISUM_005446-T1, ACPISUM_009370-T1
GO:0007435	0.00806238	0.998509	5	72	salivary gland morphogenesis	BP	1	BP salivary gland morphogenesis	ACPISUM_007486-T1, ACPISUM_011156-T1, ACPISUM_017617-T1, ACPISUM_020661-T1, ACPISUM_020927-T1
GO:0022612	0.00806238	0.998509	5	72	gland morphogenesis	BP	1	BP gland morphogenesis	ACPISUM_007486-T1, ACPISUM_011156-T1, ACPISUM_017617-T1, ACPISUM_020661-T1, ACPISUM_020927-T1
GO:0009798	0.00830625	0.99786	7	128	axis specification	BP	1	BP axis specification	ACPISUM_004157-T1, ACPISUM_007486-T1, ACPISUM_009015-T1, ACPISUM_009370-T1, ACPISUM_010571-T1, ACPISUM_016013-T1, ACPISUM_016526-T1
GO:0035071	0.00857101	0.998773	4	47	salivary gland cell autophagic cell death	BP	1	BP salivary gland cell autophagic cell death	ACPISUM_011156-T1, ACPISUM_017617-T1, ACPISUM_020661-T1, ACPISUM_020927-T1
GO:0007156	0.00868959	0.999685	2	8	homophilic cell adhesion via plasma membrane adhesion molecules	BP	1	BP homophilic cell adhesion via plasma membrane adhesion molecules	ACPISUM_002095-T1, ACPISUM_007486-T1
GO:0010563	0.00973964	0.999061	3	26	negative regulation of phosphorus metabolic process	BP	1	BP negative regulation of phosphorus metabolic process	ACPISUM_009370-T1, ACPISUM_013089-T1, ACPISUM_021231-T1
GO:0045936	0.00973964	0.999061	3	26	negative regulation of phosphate metabolic process	BP	1	BP negative regulation of phosphate metabolic process	ACPISUM_009370-T1, ACPISUM_013089-T1, ACPISUM_021231-T1
GO:0048102	0.00990448	0.998519	4	49	autophagic cell death	BP	1	BP autophagic cell death	ACPISUM_011156-T1, ACPISUM_017617-T1, ACPISUM_020661-T1, ACPISUM_020927-T1
GO:0035070	0.00992782	0.998514	4	49	salivary gland histolysis	BP	1	BP salivary gland histolysis	ACPISUM_011156-T1, ACPISUM_017617-T1, ACPISUM_020661-T1, ACPISUM_020927-T1
GO:0004177	0.00996304	0.999034	3	25	aminopeptidase activity	MF	1	MF aminopeptidase activity	ACPISUM_005699-T1, ACPISUM_009259-T1, ACPISUM_025168-T1
GO:0016779	0.0107248	0.998357	4	50	nucleotidyltransferase activity	MF	1	MF nucleotidyltransferase activity	ACPISUM_003364-T1, ACPISUM_004560-T1, ACPISUM_004561-T1, ACPISUM_021100-T1
GO:0035160	0.0110707	0.999531	2	9	maintenance of epithelial integrity, open tracheal system	BP	1	BP maintenance of epithelial integrity, open tracheal system	ACPISUM_002095-T1, ACPISUM_007486-T1
GO:0050832	0.0110984	0.998874	3	27	defense response to fungus	BP	1	BP defense response to fungus	ACPISUM_005016-T1, ACPISUM_007486-T1, ACPISUM_016013-T1
GO:0060249	0.0112292	0.99826	4	48	anatomical structure homeostasis	BP	1	BP anatomical structure homeostasis	ACPISUM_002095-T1, ACPISUM_007486-T1, ACPISUM_010571-T1, ACPISUM_013065-T1
GO:0019207	0.011999	0.998743	3	28	kinase regulator activity	MF	1	MF kinase regulator activity	ACPISUM_005446-T1, ACPISUM_013089-T1, ACPISUM_021231-T1
GO:0050730	0.0121773	0.999446	2	10	regulation of peptidyl-tyrosine phosphorylation	BP	1	BP regulation of peptidyl-tyrosine phosphorylation	ACPISUM_005446-T1, ACPISUM_009370-T1
GO:0004866	0.0121821	0.999446	2	10	endopeptidase inhibitor activity	MF	1	MF endopeptidase inhibitor activity	ACPISUM_005016-T1, ACPISUM_016013-T1
GO:0009620	0.0122905	0.998701	3	28	response to fungus	BP	1	BP response to fungus	ACPISUM_005016-T1, ACPISUM_007486-T1, ACPISUM_016013-T1
GO:0030139	0.0124657	0.999426	2	10	endocytic vesicle	CC	1	CC endocytic vesicle	ACPISUM_003843-T1, ACPISUM_004956-T1
GO:0045476	0.0147242	0.999248	2	11	nurse cell apoptotic process	BP	1	BP nurse cell apoptotic process	ACPISUM_014864-T1, ACPISUM_020927-T1
GO:0030414	0.0147405	0.999246	2	11	peptidase inhibitor activity	MF	1	MF peptidase inhibitor activity	ACPISUM_005016-T1, ACPISUM_016013-T1
GO:0031400	0.0147902	0.998318	3	30	negative regulation of protein modification process	BP	1	BP negative regulation of protein modification process	ACPISUM_009370-T1, ACPISUM_013089-T1, ACPISUM_021231-T1
GO:0007431	0.0152713	0.996677	5	84	salivary gland development	BP	1	BP salivary gland development	ACPISUM_007486-T1, ACPISUM_011156-T1, ACPISUM_017617-T1, ACPISUM_020661-T1, ACPISUM_020927-T1
GO:0035272	0.0152713	0.996677	5	84	exocrine system development	BP	1	BP exocrine system development	ACPISUM_007486-T1, ACPISUM_011156-T1, ACPISUM_017617-T1, ACPISUM_020661-T1, ACPISUM_020927-T1
GO:0010669	0.0161573	0.999133	2	11	epithelial structure maintenance	BP	1	BP epithelial structure maintenance	ACPISUM_002095-T1, ACPISUM_007486-T1
GO:0007614	0.0171266	0.999052	2	11	short-term memory	BP	1	BP short-term memory	ACPISUM_005442-T1, ACPISUM_009370-T1
GO:0007362	0.017429	0.999013	2	12	terminal region determination	BP	1	BP terminal region determination	ACPISUM_009015-T1, ACPISUM_016526-T1
GO:0010171	0.0174613	0.99901	2	12	body morphogenesis	BP	1	BP body morphogenesis	ACPISUM_019186-T1, ACPISUM_019188-T1
GO:0061135	0.0175181	0.999005	2	12	endopeptidase regulator activity	MF	1	MF endopeptidase regulator activity	ACPISUM_005016-T1, ACPISUM_016013-T1
GO:0009617	0.0189801	0.996532	4	59	response to bacterium	BP	1	BP response to bacterium	ACPISUM_009015-T1, ACPISUM_016526-T1, ACPISUM_020927-T1, ACPISUM_024301-T1
GO:0007354	0.0203722	0.998733	2	13	zygotic determination of anterior/posterior axis, embryo	BP	1	BP zygotic determination of anterior/posterior axis, embryo	ACPISUM_009015-T1, ACPISUM_016526-T1
GO:0010951	0.0204179	0.998728	2	13	negative regulation of endopeptidase activity	BP	1	BP negative regulation of endopeptidase activity	ACPISUM_005016-T1, ACPISUM_016013-T1
GO:0016051	0.0205014	0.99872	2	13	carbohydrate biosynthetic process	BP	1	BP carbohydrate biosynthetic process	ACPISUM_010204-T1, ACPISUM_015485-T1
GO:0019901	0.0205211	0.998718	2	13	protein kinase binding	MF	1	MF protein kinase binding	ACPISUM_013065-T1, ACPISUM_021231-T1
GO:0046914	0.020715	0.997305	3	34	transition metal ion binding	MF	1	MF transition metal ion binding	ACPISUM_006992-T1, ACPISUM_023658-T1, ACPISUM_024301-T1
GO:0005875	0.0222732	0.9918	9	228	microtubule associated complex	CC	1	CC microtubule associated complex	ACPISUM_003843-T1, ACPISUM_008361-T1, ACPISUM_008364-T1, ACPISUM_010356-T1, ACPISUM_011362-T1, ACPISUM_013065-T1, ACPISUM_020927-T1, ACPISUM_020982-T1, ACPISUM_023643-T1
GO:0065009	0.0229974	0.991481	9	239	regulation of molecular function	BP	1	BP regulation of molecular function	ACPISUM_001525-T1, ACPISUM_005016-T1, ACPISUM_005446-T1, ACPISUM_009370-T1, ACPISUM_011842-T1, ACPISUM_013089-T1, ACPISUM_015179-T1, ACPISUM_016013-T1, ACPISUM_021231-T1
GO:0045861	0.023039	0.998469	2	13	negative regulation of proteolysis	BP	1	BP negative regulation of proteolysis	ACPISUM_005016-T1, ACPISUM_016013-T1
GO:0010466	0.0235768	0.998399	2	14	negative regulation of peptidase activity	BP	1	BP negative regulation of peptidase activity	ACPISUM_005016-T1, ACPISUM_016013-T1
GO:0048732	0.0236268	0.994237	5	94	gland development	BP	1	BP gland development	ACPISUM_007486-T1, ACPISUM_011156-T1, ACPISUM_017617-T1, ACPISUM_020661-T1, ACPISUM_020927-T1
GO:0007350	0.0240969	0.994092	5	94	blastoderm segmentation	BP	1	BP blastoderm segmentation	ACPISUM_007486-T1, ACPISUM_009015-T1, ACPISUM_009370-T1, ACPISUM_010204-T1, ACPISUM_016526-T1
GO:0045471	0.0242536	0.996639	3	36	response to ethanol	BP	1	BP response to ethanol	ACPISUM_015567-T1, ACPISUM_016013-T1, ACPISUM_021231-T1
GO:0046716	0.0268512	0.998064	2	13	muscle cell cellular homeostasis	BP	1	BP muscle cell cellular homeostasis	ACPISUM_010571-T1, ACPISUM_013065-T1
GO:0061134	0.0269307	0.998021	2	15	peptidase regulator activity	MF	1	MF peptidase regulator activity	ACPISUM_005016-T1, ACPISUM_016013-T1
GO:0030234	0.0274541	0.991924	6	132	enzyme regulator activity	MF	1	MF enzyme regulator activity	ACPISUM_001525-T1, ACPISUM_005016-T1, ACPISUM_005446-T1, ACPISUM_013089-T1, ACPISUM_016013-T1, ACPISUM_021231-T1
GO:0005741	0.0303128	0.99761	2	16	mitochondrial outer membrane	CC	1	CC mitochondrial outer membrane	ACPISUM_003843-T1, ACPISUM_021231-T1
GO:0019867	0.0303128	0.99761	2	16	outer membrane	CC	1	CC outer membrane	ACPISUM_003843-T1, ACPISUM_021231-T1
GO:0031968	0.0303128	0.99761	2	16	organelle outer membrane	CC	1	CC organelle outer membrane	ACPISUM_003843-T1, ACPISUM_021231-T1
GO:0005777	0.0306891	0.997564	2	16	peroxisome	CC	1	CC peroxisome	ACPISUM_003843-T1, ACPISUM_015164-T1
GO:0042579	0.0306891	0.997564	2	16	microbody	CC	1	CC microbody	ACPISUM_003843-T1, ACPISUM_015164-T1
GO:0050790	0.0310554	0.988644	8	212	regulation of catalytic activity	BP	1	BP regulation of catalytic activity	ACPISUM_001525-T1, ACPISUM_005016-T1, ACPISUM_005446-T1, ACPISUM_009370-T1, ACPISUM_011842-T1, ACPISUM_013089-T1, ACPISUM_016013-T1, ACPISUM_021231-T1
GO:0016787	0.0311245	0.983179	20	728	hydrolase activity	MF	1	MF hydrolase activity	ACPISUM_003074-T1, ACPISUM_003843-T1, ACPISUM_005442-T1, ACPISUM_005699-T1, ACPISUM_006992-T1, ACPISUM_008361-T1, ACPISUM_008364-T1, ACPISUM_008729-T1, ACPISUM_008730-T1, ACPISUM_009259-T1, ACPISUM_011156-T1, ACPISUM_011956-T1, ACPISUM_014864-T1, ACPISUM_015203-T1, ACPISUM_017617-T1, ACPISUM_020927-T1, ACPISUM_021795-T1, ACPISUM_022388-T1, ACPISUM_024301-T1, ACPISUM_025168-T1
GO:0042803	0.0319375	0.993137	4	65	protein homodimerization activity	MF	1	MF protein homodimerization activity	ACPISUM_002095-T1, ACPISUM_003843-T1, ACPISUM_004157-T1, ACPISUM_007486-T1
GO:0032268	0.033244	0.988644	7	174	regulation of cellular protein metabolic process	BP	1	BP regulation of cellular protein metabolic process	ACPISUM_004956-T1, ACPISUM_005016-T1, ACPISUM_005446-T1, ACPISUM_009370-T1, ACPISUM_013089-T1, ACPISUM_016013-T1, ACPISUM_021231-T1
GO:0003824	0.0339838	0.978452	39	1686	catalytic activity	MF	1	MF catalytic activity	ACPISUM_002660-T1, ACPISUM_002895-T1, ACPISUM_003074-T1, ACPISUM_003364-T1, ACPISUM_003707-T1, ACPISUM_003843-T1, ACPISUM_004560-T1, ACPISUM_004561-T1, ACPISUM_005442-T1, ACPISUM_005699-T1, ACPISUM_006992-T1, ACPISUM_008361-T1, ACPISUM_008364-T1, ACPISUM_008729-T1, ACPISUM_008730-T1, ACPISUM_009015-T1, ACPISUM_009259-T1, ACPISUM_010204-T1, ACPISUM_011156-T1, ACPISUM_011956-T1, ACPISUM_014864-T1, …
GO:0048469	0.0354939	0.990354	5	100	cell maturation	BP	1	BP cell maturation	ACPISUM_004157-T1, ACPISUM_007486-T1, ACPISUM_010571-T1, ACPISUM_020367-T1, ACPISUM_021231-T1
GO:0007351	0.0369367	0.991668	4	72	tripartite regional subdivision	BP	1	BP tripartite regional subdivision	ACPISUM_007486-T1, ACPISUM_009015-T1, ACPISUM_009370-T1, ACPISUM_016526-T1
GO:0008595	0.0369367	0.991668	4	72	anterior/posterior axis specification, embryo	BP	1	BP anterior/posterior axis specification, embryo	ACPISUM_007486-T1, ACPISUM_009015-T1, ACPISUM_009370-T1, ACPISUM_016526-T1
GO:0001932	0.0375013	0.991497	4	73	regulation of protein phosphorylation	BP	1	BP regulation of protein phosphorylation	ACPISUM_005446-T1, ACPISUM_009370-T1, ACPISUM_013089-T1, ACPISUM_021231-T1
GO:0009880	0.0377497	0.989556	5	106	embryonic pattern specification	BP	1	BP embryonic pattern specification	ACPISUM_007486-T1, ACPISUM_009015-T1, ACPISUM_009370-T1, ACPISUM_010204-T1, ACPISUM_016526-T1
GO:0051346	0.0378526	0.996595	2	18	negative regulation of hydrolase activity	BP	1	BP negative regulation of hydrolase activity	ACPISUM_005016-T1, ACPISUM_016013-T1
GO:0006469	0.0378978	0.996589	2	18	negative regulation of protein kinase activity	BP	1	BP negative regulation of protein kinase activity	ACPISUM_009370-T1, ACPISUM_013089-T1
GO:0033673	0.0378978	0.996589	2	18	negative regulation of kinase activity	BP	1	BP negative regulation of kinase activity	ACPISUM_009370-T1, ACPISUM_013089-T1
GO:0019900	0.0390421	0.996429	2	18	kinase binding	MF	1	MF kinase binding	ACPISUM_013065-T1, ACPISUM_021231-T1
GO:0016616	0.0399379	0.993224	3	44	oxidoreductase activity, acting on the CH-OH group of donors, NAD or NADP as acceptor	MF	1	MF oxidoreductase activity, acting on the CH-OH group of donors, NAD or NADP as acceptor	ACPISUM_003707-T1, ACPISUM_010204-T1, ACPISUM_015485-T1
GO:0051246	0.0440987	0.983988	7	184	regulation of protein metabolic process	BP	1	BP regulation of protein metabolic process	ACPISUM_004956-T1, ACPISUM_005016-T1, ACPISUM_005446-T1, ACPISUM_009370-T1, ACPISUM_013089-T1, ACPISUM_016013-T1, ACPISUM_021231-T1
GO:0043167	0.0447486	0.982418	8	225	ion binding	MF	1	MF ion binding	ACPISUM_001525-T1, ACPISUM_003843-T1, ACPISUM_006992-T1, ACPISUM_007486-T1, ACPISUM_019649-T1, ACPISUM_021231-T1, ACPISUM_023658-T1, ACPISUM_024301-T1
GO:0009948	0.0453304	0.98907	4	77	anterior/posterior axis specification	BP	1	BP anterior/posterior axis specification	ACPISUM_007486-T1, ACPISUM_009015-T1, ACPISUM_009370-T1, ACPISUM_016526-T1
GO:0051348	0.0458883	0.995375	2	20	negative regulation of transferase activity	BP	1	BP negative regulation of transferase activity	ACPISUM_009370-T1, ACPISUM_013089-T1
GO:0000578	0.0472552	0.98845	4	78	embryonic axis specification	BP	1	BP embryonic axis specification	ACPISUM_007486-T1, ACPISUM_009015-T1, ACPISUM_009370-T1, ACPISUM_016526-T1

## Sheet: S9. SG proteins PS01up
category	over_represented_pvalue	under_represented_pvalue	numDEInCat	numInCat	term	ontology	over_represented_FDR	go_term	gene_ids
GO:0019829	0.00017481	0.999992	4	24	ATPase-coupled cation transmembrane transporter activity	MF	0.466844	MF ATPase-coupled cation transmembrane transporter activity	ACPISUM_009308-T1, ACPISUM_009364-T1, ACPISUM_011851-T1, ACPISUM_025200-T1
GO:0015662	0.000229842	0.999988	4	25	ion transmembrane transporter activity, phosphorylative mechanism	MF	0.466844	MF ion transmembrane transporter activity, phosphorylative mechanism	ACPISUM_009308-T1, ACPISUM_009364-T1, ACPISUM_011851-T1, ACPISUM_025200-T1
GO:0015399	0.000275982	0.999969	6	70	primary active transmembrane transporter activity	MF	0.466844	MF primary active transmembrane transporter activity	ACPISUM_008576-T1, ACPISUM_009308-T1, ACPISUM_009364-T1, ACPISUM_011851-T1, ACPISUM_014280-T1, ACPISUM_025200-T1
GO:0042625	0.000420292	0.999975	4	29	ATPase-coupled ion transmembrane transporter activity	MF	0.466844	MF ATPase-coupled ion transmembrane transporter activity	ACPISUM_009308-T1, ACPISUM_009364-T1, ACPISUM_011851-T1, ACPISUM_025200-T1
GO:0005890	0.000489526	0.999998	2	3	sodium:potassium-exchanging ATPase complex	CC	0.466844	CC sodium:potassium-exchanging ATPase complex	ACPISUM_009308-T1, ACPISUM_009364-T1
GO:0090533	0.000489526	0.999998	2	3	cation-transporting ATPase complex	CC	0.466844	CC cation-transporting ATPase complex	ACPISUM_009308-T1, ACPISUM_009364-T1
GO:0005391	0.000489526	0.999998	2	3	sodium:potassium-exchanging ATPase activity	MF	0.466844	MF sodium:potassium-exchanging ATPase activity	ACPISUM_009308-T1, ACPISUM_009364-T1
GO:0008556	0.000489526	0.999998	2	3	potassium transmembrane transporter activity, phosphorylative mechanism	MF	0.466844	MF potassium transmembrane transporter activity, phosphorylative mechanism	ACPISUM_009308-T1, ACPISUM_009364-T1
GO:0042626	0.00132385	0.999842	5	62	ATPase-coupled transmembrane transporter activity	MF	1	MF ATPase-coupled transmembrane transporter activity	ACPISUM_009308-T1, ACPISUM_009364-T1, ACPISUM_011851-T1, ACPISUM_014280-T1, ACPISUM_025200-T1
GO:0043492	0.00132385	0.999842	5	62	ATPase activity, coupled to movement of substances	MF	1	MF ATPase activity, coupled to movement of substances	ACPISUM_009308-T1, ACPISUM_009364-T1, ACPISUM_011851-T1, ACPISUM_014280-T1, ACPISUM_025200-T1
GO:0000276	0.00165063	0.999977	2	6	mitochondrial proton-transporting ATP synthase complex, coupling factor F(o)	CC	1	CC mitochondrial proton-transporting ATP synthase complex, coupling factor F(o)	ACPISUM_011851-T1, ACPISUM_025200-T1
GO:0045263	0.00165063	0.999977	2	6	proton-transporting ATP synthase complex, coupling factor F(o)	CC	1	CC proton-transporting ATP synthase complex, coupling factor F(o)	ACPISUM_011851-T1, ACPISUM_025200-T1
GO:0015077	0.00252357	0.999647	5	80	monovalent inorganic cation transmembrane transporter activity	MF	1	MF monovalent inorganic cation transmembrane transporter activity	ACPISUM_006981-T1, ACPISUM_009308-T1, ACPISUM_009364-T1, ACPISUM_011851-T1, ACPISUM_025200-T1
GO:0005811	0.00302769	0.999275	8	187	lipid droplet	CC	1	CC lipid droplet	ACPISUM_001524-T1, ACPISUM_003232-T1, ACPISUM_006981-T1, ACPISUM_007067-T1, ACPISUM_011851-T1, ACPISUM_015248-T1, ACPISUM_021999-T1, ACPISUM_025200-T1
GO:0009126	0.00336189	0.999181	8	180	purine nucleoside monophosphate metabolic process	BP	1	BP purine nucleoside monophosphate metabolic process	ACPISUM_006989-T1, ACPISUM_009308-T1, ACPISUM_009364-T1, ACPISUM_011851-T1, ACPISUM_012965-T1, ACPISUM_014280-T1, ACPISUM_023016-T1, ACPISUM_025200-T1
GO:0009167	0.00336189	0.999181	8	180	purine ribonucleoside monophosphate metabolic process	BP	1	BP purine ribonucleoside monophosphate metabolic process	ACPISUM_006989-T1, ACPISUM_009308-T1, ACPISUM_009364-T1, ACPISUM_011851-T1, ACPISUM_012965-T1, ACPISUM_014280-T1, ACPISUM_023016-T1, ACPISUM_025200-T1
GO:0009123	0.00398372	0.999001	8	186	nucleoside monophosphate metabolic process	BP	1	BP nucleoside monophosphate metabolic process	ACPISUM_006989-T1, ACPISUM_009308-T1, ACPISUM_009364-T1, ACPISUM_011851-T1, ACPISUM_012965-T1, ACPISUM_014280-T1, ACPISUM_023016-T1, ACPISUM_025200-T1
GO:0009161	0.00398372	0.999001	8	186	ribonucleoside monophosphate metabolic process	BP	1	BP ribonucleoside monophosphate metabolic process	ACPISUM_006989-T1, ACPISUM_009308-T1, ACPISUM_009364-T1, ACPISUM_011851-T1, ACPISUM_012965-T1, ACPISUM_014280-T1, ACPISUM_023016-T1, ACPISUM_025200-T1
GO:0046872	0.00471371	0.999235	5	88	metal ion binding	MF	1	MF metal ion binding	ACPISUM_015365-T1, ACPISUM_016438-T1, ACPISUM_019038-T1, ACPISUM_020816-T1, ACPISUM_020817-T1
GO:0033177	0.0049132	0.999861	2	10	proton-transporting two-sector ATPase complex, proton-transporting domain	CC	1	CC proton-transporting two-sector ATPase complex, proton-transporting domain	ACPISUM_011851-T1, ACPISUM_025200-T1
GO:0043169	0.00566945	0.999037	5	91	cation binding	MF	1	MF cation binding	ACPISUM_015365-T1, ACPISUM_016438-T1, ACPISUM_019038-T1, ACPISUM_020816-T1, ACPISUM_020817-T1
GO:0015672	0.00724689	0.998691	5	102	monovalent inorganic cation transport	BP	1	BP monovalent inorganic cation transport	ACPISUM_006981-T1, ACPISUM_009308-T1, ACPISUM_009364-T1, ACPISUM_011851-T1, ACPISUM_025200-T1
GO:0046128	0.00738049	0.997759	9	262	purine ribonucleoside metabolic process	BP	1	BP purine ribonucleoside metabolic process	ACPISUM_006989-T1, ACPISUM_009308-T1, ACPISUM_009364-T1, ACPISUM_011851-T1, ACPISUM_012965-T1, ACPISUM_014280-T1, ACPISUM_023016-T1, ACPISUM_024907-T1, ACPISUM_025200-T1
GO:0042278	0.00774599	0.997629	9	264	purine nucleoside metabolic process	BP	1	BP purine nucleoside metabolic process	ACPISUM_006989-T1, ACPISUM_009308-T1, ACPISUM_009364-T1, ACPISUM_011851-T1, ACPISUM_012965-T1, ACPISUM_014280-T1, ACPISUM_023016-T1, ACPISUM_024907-T1, ACPISUM_025200-T1
GO:0009150	0.00836882	0.997407	9	267	purine ribonucleotide metabolic process	BP	1	BP purine ribonucleotide metabolic process	ACPISUM_006989-T1, ACPISUM_009308-T1, ACPISUM_009364-T1, ACPISUM_011851-T1, ACPISUM_012965-T1, ACPISUM_014280-T1, ACPISUM_023016-T1, ACPISUM_024907-T1, ACPISUM_025200-T1
GO:0022804	0.00843212	0.998103	6	137	active transmembrane transporter activity	MF	1	MF active transmembrane transporter activity	ACPISUM_008576-T1, ACPISUM_009308-T1, ACPISUM_009364-T1, ACPISUM_011851-T1, ACPISUM_014280-T1, ACPISUM_025200-T1
GO:0016887	0.00851326	0.997807	7	167	ATPase activity	MF	1	MF ATPase activity	ACPISUM_009308-T1, ACPISUM_009364-T1, ACPISUM_011851-T1, ACPISUM_012965-T1, ACPISUM_014280-T1, ACPISUM_023016-T1, ACPISUM_025200-T1
GO:0009119	0.00860198	0.997322	9	269	ribonucleoside metabolic process	BP	1	BP ribonucleoside metabolic process	ACPISUM_006989-T1, ACPISUM_009308-T1, ACPISUM_009364-T1, ACPISUM_011851-T1, ACPISUM_012965-T1, ACPISUM_014280-T1, ACPISUM_023016-T1, ACPISUM_024907-T1, ACPISUM_025200-T1
GO:0046034	0.00872431	0.997742	7	168	ATP metabolic process	BP	1	BP ATP metabolic process	ACPISUM_009308-T1, ACPISUM_009364-T1, ACPISUM_011851-T1, ACPISUM_012965-T1, ACPISUM_014280-T1, ACPISUM_023016-T1, ACPISUM_025200-T1
GO:0006163	0.00891185	0.99721	9	270	purine nucleotide metabolic process	BP	1	BP purine nucleotide metabolic process	ACPISUM_006989-T1, ACPISUM_009308-T1, ACPISUM_009364-T1, ACPISUM_011851-T1, ACPISUM_012965-T1, ACPISUM_014280-T1, ACPISUM_023016-T1, ACPISUM_024907-T1, ACPISUM_025200-T1
GO:0009128	0.0089859	0.997661	7	169	purine nucleoside monophosphate catabolic process	BP	1	BP purine nucleoside monophosphate catabolic process	ACPISUM_009308-T1, ACPISUM_009364-T1, ACPISUM_011851-T1, ACPISUM_012965-T1, ACPISUM_014280-T1, ACPISUM_023016-T1, ACPISUM_025200-T1
GO:0009169	0.0089859	0.997661	7	169	purine ribonucleoside monophosphate catabolic process	BP	1	BP purine ribonucleoside monophosphate catabolic process	ACPISUM_009308-T1, ACPISUM_009364-T1, ACPISUM_011851-T1, ACPISUM_012965-T1, ACPISUM_014280-T1, ACPISUM_023016-T1, ACPISUM_025200-T1
GO:0009116	0.00901268	0.997173	9	271	nucleoside metabolic process	BP	1	BP nucleoside metabolic process	ACPISUM_006989-T1, ACPISUM_009308-T1, ACPISUM_009364-T1, ACPISUM_011851-T1, ACPISUM_012965-T1, ACPISUM_014280-T1, ACPISUM_023016-T1, ACPISUM_024907-T1, ACPISUM_025200-T1
GO:0005753	0.00915183	0.999628	2	13	mitochondrial proton-transporting ATP synthase complex	CC	1	CC mitochondrial proton-transporting ATP synthase complex	ACPISUM_011851-T1, ACPISUM_025200-T1
GO:0045259	0.00915183	0.999628	2	13	proton-transporting ATP synthase complex	CC	1	CC proton-transporting ATP synthase complex	ACPISUM_011851-T1, ACPISUM_025200-T1
GO:0009125	0.0092387	0.997582	7	170	nucleoside monophosphate catabolic process	BP	1	BP nucleoside monophosphate catabolic process	ACPISUM_009308-T1, ACPISUM_009364-T1, ACPISUM_011851-T1, ACPISUM_012965-T1, ACPISUM_014280-T1, ACPISUM_023016-T1, ACPISUM_025200-T1
GO:0009158	0.0092387	0.997582	7	170	ribonucleoside monophosphate catabolic process	BP	1	BP ribonucleoside monophosphate catabolic process	ACPISUM_009308-T1, ACPISUM_009364-T1, ACPISUM_011851-T1, ACPISUM_012965-T1, ACPISUM_014280-T1, ACPISUM_023016-T1, ACPISUM_025200-T1
GO:0020037	0.009468	0.999613	2	12	heme binding	MF	1	MF heme binding	ACPISUM_020816-T1, ACPISUM_020817-T1
GO:0046906	0.009468	0.999613	2	12	tetrapyrrole binding	MF	1	MF tetrapyrrole binding	ACPISUM_020816-T1, ACPISUM_020817-T1
GO:0005789	0.00972401	0.998546	4	66	endoplasmic reticulum membrane	CC	1	CC endoplasmic reticulum membrane	ACPISUM_001524-T1, ACPISUM_003361-T1, ACPISUM_015248-T1, ACPISUM_015365-T1
GO:0042175	0.00972401	0.998546	4	66	nuclear outer membrane-endoplasmic reticulum membrane network	CC	1	CC nuclear outer membrane-endoplasmic reticulum membrane network	ACPISUM_001524-T1, ACPISUM_003361-T1, ACPISUM_015248-T1, ACPISUM_015365-T1
GO:0015078	0.00978672	0.999034	3	40	proton transmembrane transporter activity	MF	1	MF proton transmembrane transporter activity	ACPISUM_006981-T1, ACPISUM_011851-T1, ACPISUM_025200-T1
GO:1901657	0.00987495	0.996856	9	275	glycosyl compound metabolic process	BP	1	BP glycosyl compound metabolic process	ACPISUM_006989-T1, ACPISUM_009308-T1, ACPISUM_009364-T1, ACPISUM_011851-T1, ACPISUM_012965-T1, ACPISUM_014280-T1, ACPISUM_023016-T1, ACPISUM_024907-T1, ACPISUM_025200-T1
GO:0009259	0.00998374	0.996815	9	276	ribonucleotide metabolic process	BP	1	BP ribonucleotide metabolic process	ACPISUM_006989-T1, ACPISUM_009308-T1, ACPISUM_009364-T1, ACPISUM_011851-T1, ACPISUM_012965-T1, ACPISUM_014280-T1, ACPISUM_023016-T1, ACPISUM_024907-T1, ACPISUM_025200-T1
GO:0019693	0.00998374	0.996815	9	276	ribose phosphate metabolic process	BP	1	BP ribose phosphate metabolic process	ACPISUM_006989-T1, ACPISUM_009308-T1, ACPISUM_009364-T1, ACPISUM_011851-T1, ACPISUM_012965-T1, ACPISUM_014280-T1, ACPISUM_023016-T1, ACPISUM_024907-T1, ACPISUM_025200-T1
GO:0022890	0.0100589	0.998031	5	103	inorganic cation transmembrane transporter activity	MF	1	MF inorganic cation transmembrane transporter activity	ACPISUM_006981-T1, ACPISUM_009308-T1, ACPISUM_009364-T1, ACPISUM_011851-T1, ACPISUM_025200-T1
GO:0042600	0.0101135	0.999572	2	12	egg chorion	CC	1	CC egg chorion	ACPISUM_020816-T1, ACPISUM_020817-T1
GO:0008553	0.0104023	0.999544	2	14	proton-exporting ATPase activity, phosphorylative mechanism	MF	1	MF proton-exporting ATPase activity, phosphorylative mechanism	ACPISUM_011851-T1, ACPISUM_025200-T1
GO:0071805	0.0106159	0.999534	2	13	potassium ion transmembrane transport	BP	1	BP potassium ion transmembrane transport	ACPISUM_009308-T1, ACPISUM_009364-T1
GO:0015079	0.0106159	0.999534	2	13	potassium ion transmembrane transporter activity	MF	1	MF potassium ion transmembrane transporter activity	ACPISUM_009308-T1, ACPISUM_009364-T1
GO:0072521	0.0110601	0.996412	9	280	purine-containing compound metabolic process	BP	1	BP purine-containing compound metabolic process	ACPISUM_006989-T1, ACPISUM_009308-T1, ACPISUM_009364-T1, ACPISUM_011851-T1, ACPISUM_012965-T1, ACPISUM_014280-T1, ACPISUM_023016-T1, ACPISUM_024907-T1, ACPISUM_025200-T1
GO:0030312	0.011331	0.999485	2	13	external encapsulating structure	CC	1	CC external encapsulating structure	ACPISUM_020816-T1, ACPISUM_020817-T1
GO:0006813	0.012542	0.999393	2	14	potassium ion transport	BP	1	BP potassium ion transport	ACPISUM_009308-T1, ACPISUM_009364-T1
GO:0006626	0.0132153	0.999333	2	16	protein targeting to mitochondrion	BP	1	BP protein targeting to mitochondrion	ACPISUM_008576-T1, ACPISUM_023727-T1
GO:0009143	0.0149441	0.995271	8	243	nucleoside triphosphate catabolic process	BP	1	BP nucleoside triphosphate catabolic process	ACPISUM_009308-T1, ACPISUM_009364-T1, ACPISUM_011851-T1, ACPISUM_012965-T1, ACPISUM_014280-T1, ACPISUM_023016-T1, ACPISUM_024907-T1, ACPISUM_025200-T1
GO:0009146	0.0149441	0.995271	8	243	purine nucleoside triphosphate catabolic process	BP	1	BP purine nucleoside triphosphate catabolic process	ACPISUM_009308-T1, ACPISUM_009364-T1, ACPISUM_011851-T1, ACPISUM_012965-T1, ACPISUM_014280-T1, ACPISUM_023016-T1, ACPISUM_024907-T1, ACPISUM_025200-T1
GO:0009203	0.0149441	0.995271	8	243	ribonucleoside triphosphate catabolic process	BP	1	BP ribonucleoside triphosphate catabolic process	ACPISUM_009308-T1, ACPISUM_009364-T1, ACPISUM_011851-T1, ACPISUM_012965-T1, ACPISUM_014280-T1, ACPISUM_023016-T1, ACPISUM_024907-T1, ACPISUM_025200-T1
GO:0009207	0.0149441	0.995271	8	243	purine ribonucleoside triphosphate catabolic process	BP	1	BP purine ribonucleoside triphosphate catabolic process	ACPISUM_009308-T1, ACPISUM_009364-T1, ACPISUM_011851-T1, ACPISUM_012965-T1, ACPISUM_014280-T1, ACPISUM_023016-T1, ACPISUM_024907-T1, ACPISUM_025200-T1
GO:0009205	0.0154843	0.995068	8	245	purine ribonucleoside triphosphate metabolic process	BP	1	BP purine ribonucleoside triphosphate metabolic process	ACPISUM_009308-T1, ACPISUM_009364-T1, ACPISUM_011851-T1, ACPISUM_012965-T1, ACPISUM_014280-T1, ACPISUM_023016-T1, ACPISUM_024907-T1, ACPISUM_025200-T1
GO:0009154	0.0156183	0.995018	8	245	purine ribonucleotide catabolic process	BP	1	BP purine ribonucleotide catabolic process	ACPISUM_009308-T1, ACPISUM_009364-T1, ACPISUM_011851-T1, ACPISUM_012965-T1, ACPISUM_014280-T1, ACPISUM_023016-T1, ACPISUM_024907-T1, ACPISUM_025200-T1
GO:0009261	0.0156183	0.995018	8	245	ribonucleotide catabolic process	BP	1	BP ribonucleotide catabolic process	ACPISUM_009308-T1, ACPISUM_009364-T1, ACPISUM_011851-T1, ACPISUM_012965-T1, ACPISUM_014280-T1, ACPISUM_023016-T1, ACPISUM_024907-T1, ACPISUM_025200-T1
GO:0006195	0.0158647	0.994925	8	246	purine nucleotide catabolic process	BP	1	BP purine nucleotide catabolic process	ACPISUM_009308-T1, ACPISUM_009364-T1, ACPISUM_011851-T1, ACPISUM_012965-T1, ACPISUM_014280-T1, ACPISUM_023016-T1, ACPISUM_024907-T1, ACPISUM_025200-T1
GO:0009166	0.0158647	0.994925	8	246	nucleotide catabolic process	BP	1	BP nucleotide catabolic process	ACPISUM_009308-T1, ACPISUM_009364-T1, ACPISUM_011851-T1, ACPISUM_012965-T1, ACPISUM_014280-T1, ACPISUM_023016-T1, ACPISUM_024907-T1, ACPISUM_025200-T1
GO:0006152	0.0159512	0.994892	8	246	purine nucleoside catabolic process	BP	1	BP purine nucleoside catabolic process	ACPISUM_009308-T1, ACPISUM_009364-T1, ACPISUM_011851-T1, ACPISUM_012965-T1, ACPISUM_014280-T1, ACPISUM_023016-T1, ACPISUM_024907-T1, ACPISUM_025200-T1
GO:0009164	0.0159512	0.994892	8	246	nucleoside catabolic process	BP	1	BP nucleoside catabolic process	ACPISUM_009308-T1, ACPISUM_009364-T1, ACPISUM_011851-T1, ACPISUM_012965-T1, ACPISUM_014280-T1, ACPISUM_023016-T1, ACPISUM_024907-T1, ACPISUM_025200-T1
GO:0042454	0.0159512	0.994892	8	246	ribonucleoside catabolic process	BP	1	BP ribonucleoside catabolic process	ACPISUM_009308-T1, ACPISUM_009364-T1, ACPISUM_011851-T1, ACPISUM_012965-T1, ACPISUM_014280-T1, ACPISUM_023016-T1, ACPISUM_024907-T1, ACPISUM_025200-T1
GO:0046130	0.0159512	0.994892	8	246	purine ribonucleoside catabolic process	BP	1	BP purine ribonucleoside catabolic process	ACPISUM_009308-T1, ACPISUM_009364-T1, ACPISUM_011851-T1, ACPISUM_012965-T1, ACPISUM_014280-T1, ACPISUM_023016-T1, ACPISUM_024907-T1, ACPISUM_025200-T1
GO:0009199	0.0160953	0.994837	8	247	ribonucleoside triphosphate metabolic process	BP	1	BP ribonucleoside triphosphate metabolic process	ACPISUM_009308-T1, ACPISUM_009364-T1, ACPISUM_011851-T1, ACPISUM_012965-T1, ACPISUM_014280-T1, ACPISUM_023016-T1, ACPISUM_024907-T1, ACPISUM_025200-T1
GO:0009144	0.0161923	0.9948	8	247	purine nucleoside triphosphate metabolic process	BP	1	BP purine nucleoside triphosphate metabolic process	ACPISUM_009308-T1, ACPISUM_009364-T1, ACPISUM_011851-T1, ACPISUM_012965-T1, ACPISUM_014280-T1, ACPISUM_023016-T1, ACPISUM_024907-T1, ACPISUM_025200-T1
GO:0046434	0.0162014	0.994797	8	247	organophosphate catabolic process	BP	1	BP organophosphate catabolic process	ACPISUM_009308-T1, ACPISUM_009364-T1, ACPISUM_011851-T1, ACPISUM_012965-T1, ACPISUM_014280-T1, ACPISUM_023016-T1, ACPISUM_024907-T1, ACPISUM_025200-T1
GO:1901292	0.0162014	0.994797	8	247	nucleoside phosphate catabolic process	BP	1	BP nucleoside phosphate catabolic process	ACPISUM_009308-T1, ACPISUM_009364-T1, ACPISUM_011851-T1, ACPISUM_012965-T1, ACPISUM_014280-T1, ACPISUM_023016-T1, ACPISUM_024907-T1, ACPISUM_025200-T1
GO:0005506	0.0162222	0.999094	2	15	iron ion binding	MF	1	MF iron ion binding	ACPISUM_020816-T1, ACPISUM_020817-T1
GO:0072523	0.0166354	0.994632	8	248	purine-containing compound catabolic process	BP	1	BP purine-containing compound catabolic process	ACPISUM_009308-T1, ACPISUM_009364-T1, ACPISUM_011851-T1, ACPISUM_012965-T1, ACPISUM_014280-T1, ACPISUM_023016-T1, ACPISUM_024907-T1, ACPISUM_025200-T1
GO:0070585	0.0166754	0.999037	2	18	protein localization to mitochondrion	BP	1	BP protein localization to mitochondrion	ACPISUM_008576-T1, ACPISUM_023727-T1
GO:0072655	0.0166754	0.999037	2	18	establishment of protein localization to mitochondrion	BP	1	BP establishment of protein localization to mitochondrion	ACPISUM_008576-T1, ACPISUM_023727-T1
GO:0009141	0.0168234	0.994559	8	249	nucleoside triphosphate metabolic process	BP	1	BP nucleoside triphosphate metabolic process	ACPISUM_009308-T1, ACPISUM_009364-T1, ACPISUM_011851-T1, ACPISUM_012965-T1, ACPISUM_014280-T1, ACPISUM_023016-T1, ACPISUM_024907-T1, ACPISUM_025200-T1
GO:0016491	0.0169712	0.994498	8	269	oxidoreductase activity	MF	1	MF oxidoreductase activity	ACPISUM_001613-T1, ACPISUM_006981-T1, ACPISUM_007067-T1, ACPISUM_015248-T1, ACPISUM_019833-T1, ACPISUM_020816-T1, ACPISUM_020817-T1, ACPISUM_021751-T1
GO:1901658	0.0174149	0.994332	8	250	glycosyl compound catabolic process	BP	1	BP glycosyl compound catabolic process	ACPISUM_009308-T1, ACPISUM_009364-T1, ACPISUM_011851-T1, ACPISUM_012965-T1, ACPISUM_014280-T1, ACPISUM_023016-T1, ACPISUM_024907-T1, ACPISUM_025200-T1
GO:0009117	0.0176633	0.9938	9	304	nucleotide metabolic process	BP	1	BP nucleotide metabolic process	ACPISUM_006989-T1, ACPISUM_009308-T1, ACPISUM_009364-T1, ACPISUM_011851-T1, ACPISUM_012965-T1, ACPISUM_014280-T1, ACPISUM_023016-T1, ACPISUM_024907-T1, ACPISUM_025200-T1
GO:0006753	0.0179918	0.993665	9	305	nucleoside phosphate metabolic process	BP	1	BP nucleoside phosphate metabolic process	ACPISUM_006989-T1, ACPISUM_009308-T1, ACPISUM_009364-T1, ACPISUM_011851-T1, ACPISUM_012965-T1, ACPISUM_014280-T1, ACPISUM_023016-T1, ACPISUM_024907-T1, ACPISUM_025200-T1
GO:0005509	0.0188077	0.997621	3	45	calcium ion binding	MF	1	MF calcium ion binding	ACPISUM_015365-T1, ACPISUM_016438-T1, ACPISUM_019038-T1
GO:1901136	0.0196729	0.993451	8	255	carbohydrate derivative catabolic process	BP	1	BP carbohydrate derivative catabolic process	ACPISUM_009308-T1, ACPISUM_009364-T1, ACPISUM_011851-T1, ACPISUM_012965-T1, ACPISUM_014280-T1, ACPISUM_023016-T1, ACPISUM_024907-T1, ACPISUM_025200-T1
GO:0072594	0.0233647	0.996792	3	45	establishment of protein localization to organelle	BP	1	BP establishment of protein localization to organelle	ACPISUM_008576-T1, ACPISUM_021262-T1, ACPISUM_023727-T1
GO:0006726	0.0244014	0.998285	2	17	eye pigment biosynthetic process	BP	1	BP eye pigment biosynthetic process	ACPISUM_015365-T1, ACPISUM_021262-T1
GO:0042441	0.0244014	0.998285	2	17	eye pigment metabolic process	BP	1	BP eye pigment metabolic process	ACPISUM_015365-T1, ACPISUM_021262-T1
GO:0043324	0.0244014	0.998285	2	17	pigment metabolic process involved in developmental pigmentation	BP	1	BP pigment metabolic process involved in developmental pigmentation	ACPISUM_015365-T1, ACPISUM_021262-T1
GO:0043474	0.0244014	0.998285	2	17	pigment metabolic process involved in pigmentation	BP	1	BP pigment metabolic process involved in pigmentation	ACPISUM_015365-T1, ACPISUM_021262-T1
GO:0055086	0.0245459	0.990879	9	321	nucleobase-containing small molecule metabolic process	BP	1	BP nucleobase-containing small molecule metabolic process	ACPISUM_006989-T1, ACPISUM_009308-T1, ACPISUM_009364-T1, ACPISUM_011851-T1, ACPISUM_012965-T1, ACPISUM_014280-T1, ACPISUM_023016-T1, ACPISUM_024907-T1, ACPISUM_025200-T1
GO:0017111	0.0255468	0.991066	8	269	nucleoside-triphosphatase activity	MF	1	MF nucleoside-triphosphatase activity	ACPISUM_009308-T1, ACPISUM_009364-T1, ACPISUM_011851-T1, ACPISUM_012965-T1, ACPISUM_014280-T1, ACPISUM_023016-T1, ACPISUM_024907-T1, ACPISUM_025200-T1
GO:0016462	0.0275421	0.990229	8	273	pyrophosphatase activity	MF	1	MF pyrophosphatase activity	ACPISUM_009308-T1, ACPISUM_009364-T1, ACPISUM_011851-T1, ACPISUM_012965-T1, ACPISUM_014280-T1, ACPISUM_023016-T1, ACPISUM_024907-T1, ACPISUM_025200-T1
GO:0016818	0.0279181	0.990069	8	274	hydrolase activity, acting on acid anhydrides, in phosphorus-containing anhydrides	MF	1	MF hydrolase activity, acting on acid anhydrides, in phosphorus-containing anhydrides	ACPISUM_009308-T1, ACPISUM_009364-T1, ACPISUM_011851-T1, ACPISUM_012965-T1, ACPISUM_014280-T1, ACPISUM_023016-T1, ACPISUM_024907-T1, ACPISUM_025200-T1
GO:0016817	0.0284411	0.989847	8	275	hydrolase activity, acting on acid anhydrides	MF	1	MF hydrolase activity, acting on acid anhydrides	ACPISUM_009308-T1, ACPISUM_009364-T1, ACPISUM_011851-T1, ACPISUM_012965-T1, ACPISUM_014280-T1, ACPISUM_023016-T1, ACPISUM_024907-T1, ACPISUM_025200-T1
GO:1901565	0.0290778	0.989576	8	276	organonitrogen compound catabolic process	BP	1	BP organonitrogen compound catabolic process	ACPISUM_009308-T1, ACPISUM_009364-T1, ACPISUM_011851-T1, ACPISUM_012965-T1, ACPISUM_014280-T1, ACPISUM_023016-T1, ACPISUM_024907-T1, ACPISUM_025200-T1
GO:0048069	0.0298988	0.997633	2	19	eye pigmentation	BP	1	BP eye pigmentation	ACPISUM_015365-T1, ACPISUM_021262-T1
GO:0006457	0.0300928	0.995413	3	55	protein folding	BP	1	BP protein folding	ACPISUM_015365-T1, ACPISUM_023650-T1, ACPISUM_023727-T1
GO:0008324	0.0301773	0.992153	5	137	cation transmembrane transporter activity	MF	1	MF cation transmembrane transporter activity	ACPISUM_006981-T1, ACPISUM_009308-T1, ACPISUM_009364-T1, ACPISUM_011851-T1, ACPISUM_025200-T1
GO:0060249	0.0305398	0.995342	3	48	anatomical structure homeostasis	BP	1	BP anatomical structure homeostasis	ACPISUM_007768-T1, ACPISUM_009364-T1, ACPISUM_015365-T1
GO:0006417	0.0315702	0.995098	3	55	regulation of translation	BP	1	BP regulation of translation	ACPISUM_003181-T1, ACPISUM_003232-T1, ACPISUM_018782-T1
GO:0031090	0.0319705	0.988316	8	306	organelle membrane	CC	1	CC organelle membrane	ACPISUM_001524-T1, ACPISUM_003361-T1, ACPISUM_006981-T1, ACPISUM_008576-T1, ACPISUM_011851-T1, ACPISUM_015248-T1, ACPISUM_015365-T1, ACPISUM_025200-T1
GO:0015075	0.0352061	0.989057	6	191	ion transmembrane transporter activity	MF	1	MF ion transmembrane transporter activity	ACPISUM_006981-T1, ACPISUM_009308-T1, ACPISUM_009364-T1, ACPISUM_011851-T1, ACPISUM_014280-T1, ACPISUM_025200-T1
GO:0034655	0.0354102	0.98681	8	285	nucleobase-containing compound catabolic process	BP	1	BP nucleobase-containing compound catabolic process	ACPISUM_009308-T1, ACPISUM_009364-T1, ACPISUM_011851-T1, ACPISUM_012965-T1, ACPISUM_014280-T1, ACPISUM_023016-T1, ACPISUM_024907-T1, ACPISUM_025200-T1
GO:0055114	0.0371803	0.986008	8	308	oxidation-reduction process	BP	1	BP oxidation-reduction process	ACPISUM_001613-T1, ACPISUM_006981-T1, ACPISUM_007067-T1, ACPISUM_015248-T1, ACPISUM_019833-T1, ACPISUM_020816-T1, ACPISUM_020817-T1, ACPISUM_021751-T1
GO:0019439	0.0379154	0.985686	8	289	aromatic compound catabolic process	BP	1	BP aromatic compound catabolic process	ACPISUM_009308-T1, ACPISUM_009364-T1, ACPISUM_011851-T1, ACPISUM_012965-T1, ACPISUM_014280-T1, ACPISUM_023016-T1, ACPISUM_024907-T1, ACPISUM_025200-T1
GO:0044270	0.0391723	0.985116	8	291	cellular nitrogen compound catabolic process	BP	1	BP cellular nitrogen compound catabolic process	ACPISUM_009308-T1, ACPISUM_009364-T1, ACPISUM_011851-T1, ACPISUM_012965-T1, ACPISUM_014280-T1, ACPISUM_023016-T1, ACPISUM_024907-T1, ACPISUM_025200-T1
GO:0046700	0.0398238	0.984819	8	292	heterocycle catabolic process	BP	1	BP heterocycle catabolic process	ACPISUM_009308-T1, ACPISUM_009364-T1, ACPISUM_011851-T1, ACPISUM_012965-T1, ACPISUM_014280-T1, ACPISUM_023016-T1, ACPISUM_024907-T1, ACPISUM_025200-T1
GO:0001894	0.0411999	0.996063	2	23	tissue homeostasis	BP	1	BP tissue homeostasis	ACPISUM_009364-T1, ACPISUM_015365-T1
GO:0019637	0.0414744	0.983059	9	356	organophosphate metabolic process	BP	1	BP organophosphate metabolic process	ACPISUM_006989-T1, ACPISUM_009308-T1, ACPISUM_009364-T1, ACPISUM_011851-T1, ACPISUM_012965-T1, ACPISUM_014280-T1, ACPISUM_023016-T1, ACPISUM_024907-T1, ACPISUM_025200-T1
GO:1901361	0.0432891	0.983221	8	297	organic cyclic compound catabolic process	BP	1	BP organic cyclic compound catabolic process	ACPISUM_009308-T1, ACPISUM_009364-T1, ACPISUM_011851-T1, ACPISUM_012965-T1, ACPISUM_014280-T1, ACPISUM_023016-T1, ACPISUM_024907-T1, ACPISUM_025200-T1
GO:1901135	0.0454177	0.981134	9	360	carbohydrate derivative metabolic process	BP	1	BP carbohydrate derivative metabolic process	ACPISUM_006989-T1, ACPISUM_009308-T1, ACPISUM_009364-T1, ACPISUM_011851-T1, ACPISUM_012965-T1, ACPISUM_014280-T1, ACPISUM_023016-T1, ACPISUM_024907-T1, ACPISUM_025200-T1
GO:0016469	0.0456723	0.995311	2	30	proton-transporting two-sector ATPase complex	CC	1	CC proton-transporting two-sector ATPase complex	ACPISUM_011851-T1, ACPISUM_025200-T1
GO:0048871	0.0494418	0.994739	2	26	multicellular organismal homeostasis	BP	1	BP multicellular organismal homeostasis	ACPISUM_009364-T1, ACPISUM_015365-T1
